# Supplementary material for: P-[N-(Diphenyl­phospho­rothio­yl)iso­propyl­amino]-N-isopropyl-P-phenyl­thio­phosphinic amide
Source: Acta Crystallogr Sect E Struct Rep Online. 2009 Apr 22;65(Pt 5):o1084. doi: 10.1107/S1600536809014238 (PMC2977763; doi:10.1107/S1600536809014238)
Supplement: Supplementary file 1 [file e-65-o1084-sup1.cif]

##############################################################################
###                                                                        ###
###        Electronic paper (Acta Crystallographica Section E)             ###
###                                                                        ###
##############################################################################
#                                                                            #
# This CIF contains the data in a paper accepted for publication in Acta     #
# Crystallographica Section E. It conforms to the requirements of Notes      #
# for Authors for Section E, and has been peer reviewed under the auspices   #
# of the IUCr Commission on Journals.                                        #
#                                                                            #
# Full details of the Crystallographic Information File format               #
# are given in the paper "The Crystallographic Information File (CIF):       #
# a New Standard Archive File for Crystallography" by S. R. Hall, F. H.      #
# Allen and I. D. Brown [Acta Cryst. (1991), A47, 655-685].                  #
#                                                                            #
# The current version of the core CIF dictionary is obtainable from          #
# ftp://ftp.iucr.org/pub/cif_core.dic. The current version number is 2.4.    #
#                                                                            #
# Software is freely available for graphical display of the structure(s) in  #
# this CIF.  For information consult the CIF home page http://www.iucr.org/  #
# cif/home.html                                                              #
#                                                                            #
# This file may be used for bona fide research purposes within the           #
# scientific community so long as proper attribution is given to the journal # 
# article from which it was obtained.                                        #
#                                                                            #
##############################################################################
                                             
data_I
_audit_creation_method     SHELXL-97
_chemical_name_systematic
;
<i>P</i>-[<i>N</i>-(Diphenylphosphorothioyl)isopropylamino]-<i>N</i>-
isopropyl-<i>P</i>-phenylthiophosphinic amide
;
_chemical_name_common     ?
_chemical_formula_moiety     'C24 H30 N2 P2 S2'
_chemical_formula_sum     'C24 H30 N2 P2 S2'
_chemical_formula_iupac     'C24 H30 N2 P2 S2'
_chemical_formula_weight     472.56
_chemical_melting_point     ?
_symmetry_cell_setting     monoclinic
_symmetry_space_group_name_H-M     'P 21/c'
_symmetry_space_group_name_Hall     '-P 2ybc'
loop_
    _symmetry_equiv_pos_as_xyz
    'x, y, z'
    '-x, y+1/2, -z+1/2'
    '-x, -y, -z'
    'x, -y-1/2, z-1/2'
_cell_length_a     9.08354(19)
_cell_length_b     25.4654(7)
_cell_length_c     10.6557(2)
_cell_angle_alpha     90.00
_cell_angle_beta     100.1488(17)
_cell_angle_gamma     90.00
_cell_volume     2426.26(10)
_cell_formula_units_Z     4
_cell_measurement_reflns_used     32201
_cell_measurement_theta_min     1.60
_cell_measurement_theta_max     29.57
_cell_measurement_temperature     200(2)
_exptl_crystal_description     prism
_exptl_crystal_colour     colourless
_exptl_crystal_size_max     0.45
_exptl_crystal_size_mid     0.25
_exptl_crystal_size_min     0.20
_exptl_crystal_density_diffrn     1.294
_exptl_crystal_density_meas     ?
_exptl_crystal_density_method     'not measured'
_exptl_crystal_F_000     1000
_exptl_absorpt_coefficient_mu     0.366
_exptl_absorpt_correction_type     numerical
_exptl_absorpt_process_details     '(X-SHAPE; Stoe & Cie, 2005)'
_exptl_absorpt_correction_T_min     0.8350
_exptl_absorpt_correction_T_max     0.9544
_exptl_special_details
;
;
_diffrn_ambient_temperature     200(2)
_diffrn_radiation_type     MoK\a
_diffrn_radiation_wavelength     0.71073
_diffrn_radiation_source     'fine-focus sealed tube'
_diffrn_radiation_monochromator     graphite
_diffrn_measurement_device_type     'Stoe IPDS-II'
_diffrn_measurement_method     '\w'
_diffrn_detector_area_resol_mean     ?
_diffrn_reflns_number     40233
_diffrn_reflns_av_R_equivalents     0.0319
_diffrn_reflns_av_sigmaI/netI     0.0224
_diffrn_reflns_theta_min     1.60
_diffrn_reflns_theta_max     27.50
_diffrn_reflns_theta_full     27.50
_diffrn_measured_fraction_theta_max     1.000
_diffrn_measured_fraction_theta_full     1.000
_diffrn_reflns_limit_h_min     -11
_diffrn_reflns_limit_h_max     11
_diffrn_reflns_limit_k_min     -32
_diffrn_reflns_limit_k_max     32
_diffrn_reflns_limit_l_min     -13
_diffrn_reflns_limit_l_max     13
_diffrn_standards_number     ?
_diffrn_standards_interval_count     ?
_diffrn_standards_interval_time     ?
_diffrn_standards_decay_%     ?
_refine_special_details
;
Refinement of <i>F</i>^2^ against ALL reflections. The weighted <i>R</i>-factor
<i>wR</i> and goodness of fit <i>S</i> are based on <i>F</i>^2^, conventional
<i>R</i>-factors <i>R</i> are based on <i>F</i>, with <i>F</i> set to zero for
negative <i>F</i>^2^. The threshold expression of <i>F</i>^2^ >
\s(<i>F</i>^2^) is used only for calculating <i>R</i>-factors(gt) <i>etc</i>.
and is not relevant to the choice of reflections for refinement.
<i>R</i>-factors based on <i>F</i>^2^ are statistically about twice as large
as those based on <i>F</i>, and <i>R</i>- factors based on ALL data will be
even larger.
;
_reflns_number_total     5561
_reflns_number_gt     4459
_reflns_threshold_expression     I>2\s(I)
_refine_ls_structure_factor_coef     Fsqd
_refine_ls_matrix_type     full
_refine_ls_R_factor_all     0.0365
_refine_ls_R_factor_gt     0.0277
_refine_ls_wR_factor_gt     0.0727
_refine_ls_wR_factor_ref     0.0743
_refine_ls_goodness_of_fit_ref     1.021
_refine_ls_restrained_S_all     1.021
_refine_ls_number_reflns     5561
_refine_ls_number_parameters     275
_refine_ls_number_restraints     0
_refine_ls_hydrogen_treatment     mixed
_refine_ls_weighting_scheme     calc
_refine_ls_weighting_details
                 'calc w=1/[\s^2^(Fo^2^)+(0.0472P)^2^] where P=(Fo^2^+2Fc^2^)/3'
_atom_sites_solution_hydrogens     geom
_atom_sites_solution_primary     direct
_atom_sites_solution_secondary     difmap
_refine_ls_shift/su_max     0.001
_refine_ls_shift/su_mean     0.000
_refine_diff_density_max     0.209
_refine_diff_density_min     -0.285
_refine_ls_extinction_method     none
_refine_ls_extinction_coef     ?
loop_
    _atom_type_symbol
    _atom_type_description
    _atom_type_scat_dispersion_real
    _atom_type_scat_dispersion_imag
    _atom_type_scat_source
    'C' 'C' 0.0033 0.0016
                         'International Tables Vol C Tables 4.2.6.8 and 6.1.1.4'
    'H' 'H' 0.0000 0.0000
                         'International Tables Vol C Tables 4.2.6.8 and 6.1.1.4'
    'N' 'N' 0.0061 0.0033
                         'International Tables Vol C Tables 4.2.6.8 and 6.1.1.4'
    'P' 'P' 0.1023 0.0942
                         'International Tables Vol C Tables 4.2.6.8 and 6.1.1.4'
    'S' 'S' 0.1246 0.1234
                         'International Tables Vol C Tables 4.2.6.8 and 6.1.1.4'
_computing_data_collection     'X-AREA (Stoe & Cie, 2005)'
_computing_cell_refinement     'X-AREA (Stoe & Cie, 2005)'
_computing_data_reduction     'X-RED (Stoe & Cie, 2005)'
_computing_structure_solution     'SHELXS97 (Sheldrick, 2008)'
_computing_structure_refinement     'SHELXL97 (Sheldrick, 2008)'
_computing_molecular_graphics     'XP in SHELXTL (Sheldrick, 2008)'
_computing_publication_material     'SHELXTL (Sheldrick, 2008)'
loop_
    _atom_site_type_symbol
    _atom_site_label
    _atom_site_fract_x
    _atom_site_fract_y
    _atom_site_fract_z
    _atom_site_U_iso_or_equiv
    _atom_site_adp_type
    _atom_site_calc_flag
    _atom_site_refinement_flags
    _atom_site_occupancy
    _atom_site_disorder_assembly
    _atom_site_disorder_group
    C C1 0.10362(14) 0.36285(5) 0.96160(12) 0.0273(3) Uani d . 1 . .
    C C2 0.03459(17) 0.41159(5) 0.96335(13) 0.0340(3) Uani d . 1 . .
    H H2A -0.0041 0.4289 0.8855 0.041 Uiso calc R 1 . .
    C C3 0.02223(19) 0.43493(6) 1.07847(14) 0.0408(3) Uani d . 1 . .
    H H3A -0.0262 0.4680 1.0794 0.049 Uiso calc R 1 . .
    C C4 0.0804(2) 0.41023(6) 1.19223(14) 0.0420(4) Uani d . 1 . .
    H H4A 0.0722 0.4264 1.2711 0.050 Uiso calc R 1 . .
    C C5 0.15020(18) 0.36216(6) 1.19100(14) 0.0390(3) Uani d . 1 . .
    H H5A 0.1908 0.3454 1.2691 0.047 Uiso calc R 1 . .
    C C6 0.16137(15) 0.33825(6) 1.07616(13) 0.0322(3) Uani d . 1 . .
    H H6A 0.2086 0.3050 1.0758 0.039 Uiso calc R 1 . .
    C C7 -0.07285(15) 0.29565(5) 0.77859(13) 0.0291(3) Uani d . 1 . .
    C C8 -0.19321(16) 0.31171(6) 0.83371(15) 0.0368(3) Uani d . 1 . .
    H H8A -0.1839 0.3417 0.8876 0.044 Uiso calc R 1 . .
    C C9 -0.32629(17) 0.28415(7) 0.81026(17) 0.0457(4) Uani d . 1 . .
    H H9A -0.4081 0.2954 0.8482 0.055 Uiso calc R 1 . .
    C C10 -0.34149(18) 0.24077(7) 0.73275(16) 0.0444(4) Uani d . 1 . .
    H H10A -0.4343 0.2227 0.7150 0.053 Uiso calc R 1 . .
    C C11 -0.22185(19) 0.22362(7) 0.68090(16) 0.0450(4) Uani d . 1 . .
    H H11A -0.2314 0.1932 0.6286 0.054 Uiso calc R 1 . .
    C C12 -0.08742(17) 0.25057(6) 0.70473(15) 0.0382(3) Uani d . 1 . .
    H H12A -0.0045 0.2380 0.6701 0.046 Uiso calc R 1 . .
    C C13 0.00109(16) 0.38464(6) 0.57993(13) 0.0356(3) Uani d . 1 . .
    H H13A 0.0478 0.4120 0.5323 0.043 Uiso calc R 1 . .
    C C14 -0.14292(18) 0.40909(7) 0.60510(17) 0.0489(4) Uani d . 1 . .
    H H14A -0.1196 0.4391 0.6628 0.073 Uiso calc R 1 . .
    H H14B -0.1998 0.3830 0.6444 0.073 Uiso calc R 1 . .
    H H14C -0.2026 0.4210 0.5244 0.073 Uiso calc R 1 . .
    C C15 -0.0230(2) 0.33753(7) 0.49071(15) 0.0519(4) Uani d . 1 . .
    H H15A 0.0741 0.3238 0.4780 0.078 Uiso calc R 1 . .
    H H15B -0.0812 0.3483 0.4084 0.078 Uiso calc R 1 . .
    H H15C -0.0773 0.3101 0.5283 0.078 Uiso calc R 1 . .
    C C16 0.47654(15) 0.43480(5) 0.92161(13) 0.0312(3) Uani d . 1 . .
    H H16A 0.4224 0.4681 0.9341 0.037 Uiso calc R 1 . .
    C C17 0.5216(2) 0.40897(7) 1.05016(16) 0.0526(5) Uani d . 1 . .
    H H17A 0.4318 0.4007 1.0856 0.079 Uiso calc R 1 . .
    H H17B 0.5854 0.4329 1.1078 0.079 Uiso calc R 1 . .
    H H17C 0.5767 0.3766 1.0405 0.079 Uiso calc R 1 . .
    C C18 0.61096(18) 0.44872(7) 0.86165(17) 0.0447(4) Uani d . 1 . .
    H H18A 0.5771 0.4653 0.7786 0.067 Uiso calc R 1 . .
    H H18B 0.6671 0.4167 0.8502 0.067 Uiso calc R 1 . .
    H H18C 0.6755 0.4731 0.9174 0.067 Uiso calc R 1 . .
    C C19 0.34557(15) 0.40237(5) 0.57479(12) 0.0284(3) Uani d . 1 . .
    C C20 0.39580(17) 0.35128(6) 0.56205(13) 0.0353(3) Uani d . 1 . .
    H H20A 0.3719 0.3245 0.6171 0.042 Uiso calc R 1 . .
    C C21 0.48033(17) 0.33927(6) 0.46965(14) 0.0387(3) Uani d . 1 . .
    H H21A 0.5154 0.3045 0.4621 0.046 Uiso calc R 1 . .
    C C22 0.51353(17) 0.37820(6) 0.38836(13) 0.0385(3) Uani d . 1 . .
    H H22A 0.5725 0.3702 0.3256 0.046 Uiso calc R 1 . .
    C C23 0.46149(18) 0.42831(6) 0.39823(14) 0.0411(4) Uani d . 1 . .
    H H23A 0.4831 0.4547 0.3410 0.049 Uiso calc R 1 . .
    C C24 0.37749(17) 0.44093(6) 0.49107(13) 0.0349(3) Uani d . 1 . .
    H H24A 0.3420 0.4758 0.4974 0.042 Uiso calc R 1 . .
    N N1 0.11346(12) 0.37534(4) 0.70123(10) 0.0262(2) Uani d . 1 . .
    N N2 0.37172(13) 0.39982(5) 0.83996(11) 0.0284(2) Uani d . 1 . .
    H H2 0.392(2) 0.3668(8) 0.8425(17) 0.047(5) Uiso d . 1 . .
    P P1 0.10723(4) 0.328578(13) 0.81322(3) 0.02526(8) Uani d . 1 . .
    P P2 0.25813(4) 0.418481(13) 0.71077(3) 0.02554(8) Uani d . 1 . .
    S S1 0.26642(4) 0.275781(13) 0.82829(4) 0.03334(9) Uani d . 1 . .
    S S2 0.20212(4) 0.491907(14) 0.71375(3) 0.03440(9) Uani d . 1 . .
loop_
    _atom_site_aniso_label
    _atom_site_aniso_U_11
    _atom_site_aniso_U_22
    _atom_site_aniso_U_33
    _atom_site_aniso_U_12
    _atom_site_aniso_U_13
    _atom_site_aniso_U_23
    C1 0.0269(6) 0.0265(6) 0.0292(6) -0.0029(5) 0.0068(5) 0.0017(5)
    C2 0.0442(8) 0.0298(7) 0.0289(7) 0.0034(6) 0.0086(6) 0.0017(5)
    C3 0.0550(10) 0.0326(8) 0.0375(8) 0.0051(7) 0.0156(7) -0.0029(6)
    C4 0.0554(10) 0.0430(9) 0.0294(7) -0.0052(7) 0.0122(7) -0.0048(6)
    C5 0.0424(8) 0.0451(9) 0.0291(7) -0.0018(7) 0.0052(6) 0.0054(6)
    C6 0.0317(7) 0.0325(7) 0.0331(7) 0.0000(6) 0.0073(5) 0.0054(5)
    C7 0.0267(6) 0.0282(6) 0.0330(7) -0.0016(5) 0.0072(5) 0.0023(5)
    C8 0.0300(7) 0.0338(7) 0.0485(8) 0.0001(6) 0.0119(6) -0.0020(6)
    C9 0.0288(7) 0.0477(9) 0.0627(10) -0.0018(7) 0.0144(7) 0.0030(8)
    C10 0.0320(8) 0.0465(9) 0.0526(9) -0.0124(7) 0.0017(7) 0.0090(7)
    C11 0.0451(9) 0.0409(9) 0.0476(9) -0.0132(7) 0.0046(7) -0.0073(7)
    C12 0.0363(8) 0.0358(8) 0.0439(8) -0.0054(6) 0.0113(6) -0.0072(6)
    C13 0.0334(7) 0.0448(8) 0.0270(7) -0.0068(6) 0.0008(6) 0.0053(6)
    C14 0.0325(8) 0.0620(11) 0.0488(9) 0.0044(7) -0.0019(7) 0.0148(8)
    C15 0.0611(11) 0.0634(11) 0.0297(7) -0.0207(9) 0.0038(7) -0.0062(7)
    C16 0.0304(7) 0.0290(7) 0.0332(7) -0.0036(5) 0.0029(5) -0.0045(5)
    C17 0.0590(11) 0.0577(11) 0.0356(8) -0.0176(8) -0.0068(7) 0.0018(7)
    C18 0.0335(8) 0.0423(9) 0.0588(10) -0.0073(7) 0.0092(7) -0.0004(7)
    C19 0.0267(6) 0.0305(7) 0.0282(6) -0.0042(5) 0.0052(5) -0.0006(5)
    C20 0.0418(8) 0.0318(7) 0.0351(7) 0.0000(6) 0.0143(6) 0.0012(6)
    C21 0.0420(8) 0.0396(8) 0.0366(8) 0.0024(6) 0.0127(6) -0.0036(6)
    C22 0.0374(8) 0.0509(9) 0.0294(7) -0.0050(7) 0.0117(6) -0.0048(6)
    C23 0.0497(9) 0.0445(9) 0.0312(7) -0.0092(7) 0.0129(6) 0.0032(6)
    C24 0.0402(8) 0.0327(7) 0.0327(7) -0.0038(6) 0.0086(6) 0.0026(5)
    N1 0.0245(5) 0.0288(6) 0.0253(5) -0.0024(4) 0.0042(4) -0.0001(4)
    N2 0.0288(6) 0.0246(6) 0.0311(6) -0.0022(4) 0.0035(5) -0.0017(4)
    P1 0.02403(16) 0.02397(16) 0.02854(16) -0.00070(12) 0.00670(12) -0.00037(12)
    P2 0.02616(16) 0.02422(16) 0.02674(16) -0.00164(12) 0.00604(12) -0.00036(12)
    S1 0.02795(17) 0.02701(17) 0.0461(2) 0.00268(13) 0.00941(14) 0.00022(14)
    S2 0.03846(19) 0.02535(17) 0.04002(19) 0.00214(14) 0.00865(15) 0.00032(13)
_geom_special_details
;
All e.s.d.'s (except the e.s.d. in the dihedral angle between two l.s. planes)
are estimated using the full covariance matrix. The cell e.s.d.'s are taken
into account individually in the estimation of e.s.d.'s in distances, angles
and torsion angles; correlations between e.s.d.'s in cell parameters are only
used when they are defined by crystal symmetry. An approximate (isotropic)
treatment of cell e.s.d.'s is used for estimating e.s.d.'s involving l.s.
planes.
;
loop_
    _geom_bond_atom_site_label_1
    _geom_bond_atom_site_label_2
    _geom_bond_site_symmetry_2
    _geom_bond_distance
    _geom_bond_publ_flag
    C1 C6 . 1.3900(18) ?
    C1 C2 . 1.3922(19) ?
    C1 P1 . 1.8113(13) ?
    C2 C3 . 1.385(2) ?
    C2 H2A . 0.9500 ?
    C3 C4 . 1.385(2) ?
    C3 H3A . 0.9500 ?
    C4 C5 . 1.380(2) ?
    C4 H4A . 0.9500 ?
    C5 C6 . 1.386(2) ?
    C5 H5A . 0.9500 ?
    C6 H6A . 0.9500 ?
    C7 C12 . 1.385(2) ?
    C7 C8 . 1.391(2) ?
    C7 P1 . 1.8173(14) ?
    C8 C9 . 1.382(2) ?
    C8 H8A . 0.9500 ?
    C9 C10 . 1.372(2) ?
    C9 H9A . 0.9500 ?
    C10 C11 . 1.374(2) ?
    C10 H10A . 0.9500 ?
    C11 C12 . 1.385(2) ?
    C11 H11A . 0.9500 ?
    C12 H12A . 0.9500 ?
    C13 C14 . 1.515(2) ?
    C13 N1 . 1.5177(16) ?
    C13 C15 . 1.522(2) ?
    C13 H13A . 1.0000 ?
    C14 H14A . 0.9800 ?
    C14 H14B . 0.9800 ?
    C14 H14C . 0.9800 ?
    C15 H15A . 0.9800 ?
    C15 H15B . 0.9800 ?
    C15 H15C . 0.9800 ?
    C16 N2 . 1.4714(17) ?
    C16 C17 . 1.510(2) ?
    C16 C18 . 1.516(2) ?
    C16 H16A . 1.0000 ?
    C17 H17A . 0.9800 ?
    C17 H17B . 0.9800 ?
    C17 H17C . 0.9800 ?
    C18 H18A . 0.9800 ?
    C18 H18B . 0.9800 ?
    C18 H18C . 0.9800 ?
    C19 C24 . 1.3911(19) ?
    C19 C20 . 1.393(2) ?
    C19 P2 . 1.8178(14) ?
    C20 C21 . 1.385(2) ?
    C20 H20A . 0.9500 ?
    C21 C22 . 1.384(2) ?
    C21 H21A . 0.9500 ?
    C22 C23 . 1.371(2) ?
    C22 H22A . 0.9500 ?
    C23 C24 . 1.389(2) ?
    C23 H23A . 0.9500 ?
    C24 H24A . 0.9500 ?
    N1 P1 . 1.6938(11) ?
    N1 P2 . 1.7021(11) ?
    N2 P2 . 1.6386(12) ?
    N2 H2 . 0.860(19) ?
    P1 S1 . 1.9602(5) ?
    P2 S2 . 1.9395(5) ?
loop_
    _geom_angle_atom_site_label_1
    _geom_angle_atom_site_label_2
    _geom_angle_atom_site_label_3
    _geom_angle_site_symmetry_1
    _geom_angle_site_symmetry_3
    _geom_angle
    _geom_angle_publ_flag
    C6 C1 C2 . . 119.42(12) ?
    C6 C1 P1 . . 119.16(10) ?
    C2 C1 P1 . . 121.25(10) ?
    C3 C2 C1 . . 120.10(13) ?
    C3 C2 H2A . . 120.0 ?
    C1 C2 H2A . . 120.0 ?
    C4 C3 C2 . . 120.14(14) ?
    C4 C3 H3A . . 119.9 ?
    C2 C3 H3A . . 119.9 ?
    C5 C4 C3 . . 119.97(14) ?
    C5 C4 H4A . . 120.0 ?
    C3 C4 H4A . . 120.0 ?
    C4 C5 C6 . . 120.22(14) ?
    C4 C5 H5A . . 119.9 ?
    C6 C5 H5A . . 119.9 ?
    C5 C6 C1 . . 120.14(13) ?
    C5 C6 H6A . . 119.9 ?
    C1 C6 H6A . . 119.9 ?
    C12 C7 C8 . . 118.70(13) ?
    C12 C7 P1 . . 119.36(11) ?
    C8 C7 P1 . . 121.67(11) ?
    C9 C8 C7 . . 120.14(14) ?
    C9 C8 H8A . . 119.9 ?
    C7 C8 H8A . . 119.9 ?
    C10 C9 C8 . . 120.65(15) ?
    C10 C9 H9A . . 119.7 ?
    C8 C9 H9A . . 119.7 ?
    C9 C10 C11 . . 119.69(14) ?
    C9 C10 H10A . . 120.2 ?
    C11 C10 H10A . . 120.2 ?
    C10 C11 C12 . . 120.20(15) ?
    C10 C11 H11A . . 119.9 ?
    C12 C11 H11A . . 119.9 ?
    C11 C12 C7 . . 120.53(14) ?
    C11 C12 H12A . . 119.7 ?
    C7 C12 H12A . . 119.7 ?
    C14 C13 N1 . . 112.68(12) ?
    C14 C13 C15 . . 113.63(14) ?
    N1 C13 C15 . . 114.19(13) ?
    C14 C13 H13A . . 105.1 ?
    N1 C13 H13A . . 105.1 ?
    C15 C13 H13A . . 105.1 ?
    C13 C14 H14A . . 109.5 ?
    C13 C14 H14B . . 109.5 ?
    H14A C14 H14B . . 109.5 ?
    C13 C14 H14C . . 109.5 ?
    H14A C14 H14C . . 109.5 ?
    H14B C14 H14C . . 109.5 ?
    C13 C15 H15A . . 109.5 ?
    C13 C15 H15B . . 109.5 ?
    H15A C15 H15B . . 109.5 ?
    C13 C15 H15C . . 109.5 ?
    H15A C15 H15C . . 109.5 ?
    H15B C15 H15C . . 109.5 ?
    N2 C16 C17 . . 108.44(12) ?
    N2 C16 C18 . . 112.18(12) ?
    C17 C16 C18 . . 112.00(13) ?
    N2 C16 H16A . . 108.0 ?
    C17 C16 H16A . . 108.0 ?
    C18 C16 H16A . . 108.0 ?
    C16 C17 H17A . . 109.5 ?
    C16 C17 H17B . . 109.5 ?
    H17A C17 H17B . . 109.5 ?
    C16 C17 H17C . . 109.5 ?
    H17A C17 H17C . . 109.5 ?
    H17B C17 H17C . . 109.5 ?
    C16 C18 H18A . . 109.5 ?
    C16 C18 H18B . . 109.5 ?
    H18A C18 H18B . . 109.5 ?
    C16 C18 H18C . . 109.5 ?
    H18A C18 H18C . . 109.5 ?
    H18B C18 H18C . . 109.5 ?
    C24 C19 C20 . . 119.20(13) ?
    C24 C19 P2 . . 121.44(11) ?
    C20 C19 P2 . . 119.01(10) ?
    C21 C20 C19 . . 120.49(13) ?
    C21 C20 H20A . . 119.8 ?
    C19 C20 H20A . . 119.8 ?
    C22 C21 C20 . . 119.73(15) ?
    C22 C21 H21A . . 120.1 ?
    C20 C21 H21A . . 120.1 ?
    C23 C22 C21 . . 120.16(14) ?
    C23 C22 H22A . . 119.9 ?
    C21 C22 H22A . . 119.9 ?
    C22 C23 C24 . . 120.66(14) ?
    C22 C23 H23A . . 119.7 ?
    C24 C23 H23A . . 119.7 ?
    C23 C24 C19 . . 119.74(14) ?
    C23 C24 H24A . . 120.1 ?
    C19 C24 H24A . . 120.1 ?
    C13 N1 P1 . . 127.50(9) ?
    C13 N1 P2 . . 110.27(8) ?
    P1 N1 P2 . . 122.20(6) ?
    C16 N2 P2 . . 124.56(10) ?
    C16 N2 H2 . . 117.2(12) ?
    P2 N2 H2 . . 114.3(12) ?
    N1 P1 C1 . . 106.51(6) ?
    N1 P1 C7 . . 108.78(6) ?
    C1 P1 C7 . . 104.21(6) ?
    N1 P1 S1 . . 115.10(4) ?
    C1 P1 S1 . . 112.68(5) ?
    C7 P1 S1 . . 108.95(5) ?
    N2 P2 N1 . . 103.20(6) ?
    N2 P2 C19 . . 107.78(6) ?
    N1 P2 C19 . . 104.35(6) ?
    N2 P2 S2 . . 113.21(5) ?
    N1 P2 S2 . . 114.92(4) ?
    C19 P2 S2 . . 112.54(5) ?
loop_
    _geom_torsion_atom_site_label_1
    _geom_torsion_atom_site_label_2
    _geom_torsion_atom_site_label_3
    _geom_torsion_atom_site_label_4
    _geom_torsion_site_symmetry_1
    _geom_torsion_site_symmetry_2
    _geom_torsion_site_symmetry_3
    _geom_torsion_site_symmetry_4
    _geom_torsion
    _geom_torsion_publ_flag
    C6 C1 C2 C3 . . . . -0.8(2) ?
    P1 C1 C2 C3 . . . . 174.52(12) ?
    C1 C2 C3 C4 . . . . 0.9(2) ?
    C2 C3 C4 C5 . . . . -0.3(3) ?
    C3 C4 C5 C6 . . . . -0.5(2) ?
    C4 C5 C6 C1 . . . . 0.7(2) ?
    C2 C1 C6 C5 . . . . 0.0(2) ?
    P1 C1 C6 C5 . . . . -175.41(11) ?
    C12 C7 C8 C9 . . . . -2.7(2) ?
    P1 C7 C8 C9 . . . . -176.74(12) ?
    C7 C8 C9 C10 . . . . 0.0(3) ?
    C8 C9 C10 C11 . . . . 1.9(3) ?
    C9 C10 C11 C12 . . . . -1.3(3) ?
    C10 C11 C12 C7 . . . . -1.4(2) ?
    C8 C7 C12 C11 . . . . 3.3(2) ?
    P1 C7 C12 C11 . . . . 177.57(12) ?
    C24 C19 C20 C21 . . . . 1.9(2) ?
    P2 C19 C20 C21 . . . . -171.38(11) ?
    C19 C20 C21 C22 . . . . -0.8(2) ?
    C20 C21 C22 C23 . . . . -0.8(2) ?
    C21 C22 C23 C24 . . . . 1.2(2) ?
    C22 C23 C24 C19 . . . . -0.1(2) ?
    C20 C19 C24 C23 . . . . -1.5(2) ?
    P2 C19 C24 C23 . . . . 171.67(11) ?
    C14 C13 N1 P1 . . . . 73.52(16) ?
    C15 C13 N1 P1 . . . . -58.09(17) ?
    C14 C13 N1 P2 . . . . -108.34(12) ?
    C15 C13 N1 P2 . . . . 120.05(12) ?
    C17 C16 N2 P2 . . . . 161.08(12) ?
    C18 C16 N2 P2 . . . . -74.69(15) ?
    C13 N1 P1 C1 . . . . -120.16(12) ?
    P2 N1 P1 C1 . . . . 61.90(9) ?
    C13 N1 P1 C7 . . . . -8.37(13) ?
    P2 N1 P1 C7 . . . . 173.69(7) ?
    C13 N1 P1 S1 . . . . 114.18(11) ?
    P2 N1 P1 S1 . . . . -63.76(8) ?
    C6 C1 P1 N1 . . . . -152.53(10) ?
    C2 C1 P1 N1 . . . . 32.18(13) ?
    C6 C1 P1 C7 . . . . 92.55(11) ?
    C2 C1 P1 C7 . . . . -82.74(12) ?
    C6 C1 P1 S1 . . . . -25.41(12) ?
    C2 C1 P1 S1 . . . . 159.29(10) ?
    C12 C7 P1 N1 . . . . 92.52(12) ?
    C8 C7 P1 N1 . . . . -93.43(13) ?
    C12 C7 P1 C1 . . . . -154.16(12) ?
    C8 C7 P1 C1 . . . . 19.89(13) ?
    C12 C7 P1 S1 . . . . -33.67(13) ?
    C8 C7 P1 S1 . . . . 140.39(11) ?
    C16 N2 P2 N1 . . . . -152.15(11) ?
    C16 N2 P2 C19 . . . . 97.82(12) ?
    C16 N2 P2 S2 . . . . -27.31(12) ?
    C13 N1 P2 N2 . . . . -175.97(9) ?
    P1 N1 P2 N2 . . . . 2.28(9) ?
    C13 N1 P2 C19 . . . . -63.41(10) ?
    P1 N1 P2 C19 . . . . 114.84(8) ?
    C13 N1 P2 S2 . . . . 60.30(10) ?
    P1 N1 P2 S2 . . . . -121.44(6) ?
    C24 C19 P2 N2 . . . . -120.52(12) ?
    C20 C19 P2 N2 . . . . 52.61(13) ?
    C24 C19 P2 N1 . . . . 130.24(11) ?
    C20 C19 P2 N1 . . . . -56.62(12) ?
    C24 C19 P2 S2 . . . . 5.00(13) ?
    C20 C19 P2 S2 . . . . 178.14(10) ?
loop_
    _geom_hbond_atom_site_label_D
    _geom_hbond_atom_site_label_H
    _geom_hbond_atom_site_label_A
    _geom_hbond_site_symmetry_A
    _geom_hbond_distance_DH
    _geom_hbond_distance_HA
    _geom_hbond_distance_DA
    _geom_hbond_angle_DHA
    N2 H2 S1 . 0.860(19) 2.578(19) 3.2963(12) 141.7(16)
data_global
_journal_date_recd_electronic     2009-04-06
_journal_date_accepted     2009-04-16
_journal_name_full     'Acta Crystallographica, Section E'
_journal_year     2009
_journal_volume     65
_journal_issue      5
_journal_page_first     o1084
_journal_page_last     o1084
_journal_paper_category     QO
_journal_coeditor_code     CV2547
_publ_contact_author_name     'Dr. Normen Peulecke'
_publ_contact_author_address
;
 Leibniz-Institut f\"ur Katalyse e. V.
 an der Universit\"at Rostock
 Albert-Einstein-Stra\&se 29a
 18059 Rostock
 Germany
;
_publ_contact_author_email     normen.peulecke@catalysis.de
_publ_contact_author_fax     '0381 1281 5000'
_publ_contact_author_phone     '0381 1281 161'
_publ_section_title
;\
<i>P</i>-[<i>N</i>-(Diphenylphosphorothioyl)isopropylamino]-<i>N</i>-isopropyl-\
<i>P</i>-phenylthiophosphinic amide
;
loop_
    _publ_author_name
    _publ_author_address
    'Peulecke, Normen'
;
Leibniz-Institut f\"ur Katalyse e. V. an der Universit\"at Rostock
Albert-Einstein-Strasse 29a
18059 Rostock
Germany
;
    'Aluri, Bhaskar R.'
;
Leibniz-Institut f\"ur Katalyse e. V. an der Universit\"at Rostock
Albert-Einstein-Strasse 29a
18059 Rostock
Germany
;
    'W\"ohl, Anina'
;
Linde AG, Linde Engineering Division
Dr-Carl-von-Linde-Strasse 6-14
82049 Pullach
Germany
;
    'Spannenberg, Anke'
;
Leibniz-Institut f\"ur Katalyse e. V. an der Universit\"at Rostock
Albert-Einstein-Strasse 29a
18059 Rostock
Germany
;
    'Al-Hazmi, Mohammed H.'
;
Sabic R&T Complex
Catalysis and Specialty Section
Chemical Research Department
PO Box 42503
Riyadh 11551
Kingdom of Saudi Arabia
;
