# Supplementary material for: P-[N-(Diphenyl­phospho­rothio­yl)iso­propyl­amino]-N-isopropyl-P-phenyl­thio­phosphinic amide
Source: Acta Crystallogr Sect E Struct Rep Online. 2009 Apr 22;65(Pt 5):o1084. doi: 10.1107/S1600536809014238 (PMC2977763; doi:10.1107/S1600536809014238)
Supplement: Supplementary file 2 [file e-65-o1084-Isup2.hkl]

# 
# h,k,l, Fc-squared, Fo-squared, sigma(Fo-squared) and status flag 
# 
data_I
_shelx_title ' ks828m in P2(1)/c' 
_shelx_refln_list_code          4 
_shelx_F_calc_maximum      192.61 
_exptl_crystal_F_000      1000.00 
_reflns_d_resolution_high  0.7696 
 
loop_ 
 _symmetry_equiv_pos_as_xyz 
 'x, y, z' 
 '-x, y+1/2, -z+1/2' 
 '-x, -y, -z' 
 'x, -y-1/2, z-1/2' 
 
_cell_length_a     9.0835 
_cell_length_b    25.4654 
_cell_length_c    10.6557 
_cell_angle_alpha  90.000 
_cell_angle_beta  100.149 
_cell_angle_gamma  90.000 
 
_shelx_F_squared_multiplier     1.000 
 
loop_ 
 _refln_index_h 
 _refln_index_k 
 _refln_index_l 
 _refln_F_squared_calc 
 _refln_F_squared_meas 
 _refln_F_squared_sigma 
 _refln_observed_status 
   1   0   0     4476.93     4708.96     63.45 o 
   2   0   0      251.76      220.73     16.34 o 
   3   0   0     1610.44     1689.76     24.33 o 
   4   0   0       61.38       29.85     10.44 o 
   5   0   0      548.26      566.25     15.06 o 
   6   0   0      574.10      514.88     12.60 o 
   7   0   0      513.49      507.21     13.70 o 
   8   0   0     2709.43     2706.64     27.14 o 
   9   0   0       14.35       24.18     10.94 o 
  10   0   0      109.34      115.15     13.93 o 
  11   0   0      691.04      619.06     18.45 o 
   1   1   0     9904.82    10372.36     75.28 o 
   2   1   0      933.31      927.83     16.29 o 
   3   1   0      183.48      210.15      9.13 o 
   4   1   0      222.92      212.01      8.52 o 
   5   1   0      332.78      341.75      9.49 o 
   6   1   0     2378.32     2344.13     25.34 o 
   7   1   0     3681.65     3635.51     42.39 o 
   8   1   0      274.11      280.67      9.15 o 
   9   1   0      756.21      742.69     11.42 o 
  10   1   0      181.71      166.60     10.69 o 
  11   1   0       60.38       66.87     10.46 o 
   0   2   0      446.64      467.68     27.45 o 
   1   2   0     4529.38     4608.76     47.01 o 
   2   2   0     2084.20     2115.49     22.39 o 
   3   2   0      437.84      380.37      9.78 o 
   4   2   0      407.18      374.96      9.64 o 
   5   2   0     4660.19     4454.02     28.84 o 
   6   2   0      673.67      639.19     10.45 o 
   7   2   0      220.95      231.14      9.56 o 
   8   2   0       18.55       17.51      8.12 o 
   9   2   0       18.16       16.73      8.84 o 
  10   2   0        3.17       11.03      9.26 o 
  11   2   0       49.62       52.01     10.47 o 
   1   3   0    22657.96    21462.94    299.81 o 
   2   3   0        8.07       14.70      7.64 o 
   3   3   0     5317.36     5747.14     59.30 o 
   4   3   0     1766.30     1936.98     17.07 o 
   5   3   0       78.40       91.15      8.13 o 
   6   3   0     1033.26      980.73     11.65 o 
   7   3   0       11.26       10.59      8.16 o 
   8   3   0      972.69      968.43     12.28 o 
   9   3   0       45.65       47.22      8.68 o 
  10   3   0        5.21       13.24      9.92 o 
  11   3   0       19.12       20.54     10.99 o 
   0   4   0    15663.64    15085.63     99.55 o 
   1   4   0      843.59      802.96     17.58 o 
   2   4   0    22109.12    22190.76    218.58 o 
   3   4   0      868.77      893.85     14.50 o 
   4   4   0     2702.41     2648.87     27.12 o 
   5   4   0     1129.60     1126.72     12.74 o 
   6   4   0      244.54      276.79      8.81 o 
   7   4   0      472.05      447.79      9.06 o 
   8   4   0     1612.62     1638.72     20.65 o 
   9   4   0        6.01        9.97      8.47 o 
  10   4   0        0.64        7.58     10.65 o 
  11   4   0        3.36       -1.11     10.76 o 
   1   5   0     1861.39     1804.94     24.87 o 
   2   5   0     4368.35     4355.39     28.29 o 
   3   5   0    12426.73    12318.95     80.11 o 
   4   5   0       39.05       52.74      7.71 o 
   5   5   0     6658.52     6686.75     60.20 o 
   6   5   0      358.39      407.75      9.72 o 
   7   5   0      451.63      479.62      9.66 o 
   8   5   0      676.78      705.51     11.17 o 
   9   5   0      475.38      490.58     10.63 o 
  10   5   0      349.96      360.51     11.73 o 
  11   5   0       93.06       85.90     12.39 o 
   0   6   0    11298.19    11131.13     70.99 o 
   1   6   0     6642.80     6541.90     60.89 o 
   2   6   0       86.75       92.53      8.80 o 
   3   6   0    11973.18    12120.89     74.76 o 
   4   6   0     4080.23     3880.19     40.50 o 
   5   6   0      836.73      866.17     11.24 o 
   6   6   0      385.23      383.08      9.29 o 
   7   6   0      136.42      122.82      8.73 o 
   8   6   0     1085.91     1094.93     15.50 o 
   9   6   0      640.03      693.89     11.45 o 
  10   6   0     1888.75     1823.65     31.95 o 
  11   6   0       52.05       52.06     10.43 o 
   1   7   0       66.25       63.17      9.60 o 
   2   7   0     1929.90     1854.46     18.15 o 
   3   7   0     1325.58     1244.28     20.47 o 
   4   7   0      995.85     1019.82     12.71 o 
   5   7   0      580.55      544.52      9.78 o 
   6   7   0      664.45      650.20     10.77 o 
   7   7   0       95.07      100.96      8.23 o 
   8   7   0      895.21      952.15     14.21 o 
   9   7   0      133.21      127.33      9.61 o 
  10   7   0      102.76      104.33      9.61 o 
  11   7   0      161.53      140.78     12.22 o 
   0   8   0      345.76      318.13     14.22 o 
   1   8   0      371.51      432.22     11.96 o 
   2   8   0     2144.74     2095.90     19.22 o 
   3   8   0      191.36      208.61      8.58 o 
   4   8   0      114.76      122.56      8.39 o 
   5   8   0      281.96      227.31      7.93 o 
   6   8   0      309.82      331.92      9.43 o 
   7   8   0       87.27      100.74      7.81 o 
   8   8   0      141.39      146.80      9.14 o 
   9   8   0      106.39      102.38      9.33 o 
  10   8   0       63.54       51.65     10.06 o 
  11   8   0        4.78        6.97     11.68 o 
   1   9   0        8.36        6.16      6.81 o 
   2   9   0     3205.73     3525.51     23.74 o 
   3   9   0        2.97        5.66      6.84 o 
   4   9   0     2992.28     3185.07     19.59 o 
   5   9   0     1872.63     1927.53     15.90 o 
   6   9   0        0.08        3.52      7.63 o 
   7   9   0      244.56      200.62      8.69 o 
   8   9   0        3.99        7.92      8.66 o 
   9   9   0      602.15      613.05     10.82 o 
  10   9   0       40.40       44.81     10.45 o 
  11   9   0      100.47       91.67     12.54 o 
   0  10   0      947.83      972.02     19.25 o 
   1  10   0      404.57      420.87     10.55 o 
   2  10   0     3783.91     3789.26     35.19 o 
   3  10   0       10.00        1.50      8.19 o 
   4  10   0     1726.73     1697.72     20.61 o 
   5  10   0      356.55      363.03      9.61 o 
   6  10   0       33.08       44.08      8.36 o 
   7  10   0      391.79      396.31      9.43 o 
   8  10   0      221.94      233.34      9.19 o 
   9  10   0       10.72       11.17      8.62 o 
  10  10   0        9.89       12.43      9.31 o 
  11  10   0       14.12       10.72     10.67 o 
   1  11   0      633.81      602.17     11.09 o 
   2  11   0       44.93       44.24      7.23 o 
   3  11   0      666.56      729.59     12.43 o 
   4  11   0       54.89       66.01      7.81 o 
   5  11   0      830.74      885.60     11.34 o 
   6  11   0      832.48      935.89     11.69 o 
   7  11   0       13.77       26.35      8.44 o 
   8  11   0        4.18       10.75      8.67 o 
   9  11   0      151.76      146.84     10.67 o 
  10  11   0       55.65       53.84      9.79 o 
   0  12   0    11591.77    11066.23     61.11 o 
   1  12   0     1582.13     1442.35     14.92 o 
   2  12   0      277.71      240.32      9.47 o 
   3  12   0      854.45      760.82     11.75 o 
   4  12   0      196.38      176.57      8.47 o 
   5  12   0       15.19       25.89      8.30 o 
   6  12   0       66.12       59.39      9.39 o 
   7  12   0      201.53      185.81      9.20 o 
   8  12   0       91.54       89.91      8.55 o 
   9  12   0       79.10       79.51     10.13 o 
  10  12   0        6.28        8.30      9.60 o 
   1  13   0     1254.13     1208.59     13.79 o 
   2  13   0       67.87       32.85      7.14 o 
   3  13   0       57.87       46.73      7.23 o 
   4  13   0       30.17       48.75      9.21 o 
   5  13   0       40.03       30.51      8.12 o 
   6  13   0      464.73      458.47     10.19 o 
   7  13   0       41.32       51.09      8.08 o 
   8  13   0      484.19      483.80     11.15 o 
   9  13   0      176.25      179.44     11.11 o 
  10  13   0       25.33       35.28     10.93 o 
   0  14   0     3550.05     3691.32     52.50 o 
   1  14   0      276.67      299.22      9.62 o 
   2  14   0     2653.08     2319.49     18.62 o 
   3  14   0      256.85      264.36     10.31 o 
   4  14   0     3902.96     3763.39     20.85 o 
   5  14   0      203.20      204.17      9.57 o 
   6  14   0      232.96      236.40      9.38 o 
   7  14   0       27.52       32.05      8.50 o 
   8  14   0       11.27        9.36      9.90 o 
   9  14   0      337.53      323.89     10.48 o 
  10  14   0      104.93       93.30     10.57 o 
   1  15   0     5535.17     5561.42     39.02 o 
   2  15   0       70.41       64.48      8.97 o 
   3  15   0     2243.29     2049.98     20.01 o 
   4  15   0      169.91      173.52      9.87 o 
   5  15   0     1745.16     1702.24     15.42 o 
   6  15   0      146.35      113.21      8.42 o 
   7  15   0      122.99      135.91      8.78 o 
   8  15   0      236.29      249.36     10.13 o 
   9  15   0       56.29       49.15     10.77 o 
  10  15   0      498.86      481.84     19.83 o 
   0  16   0      408.00      416.35     13.37 o 
   1  16   0      241.97      242.99      8.68 o 
   2  16   0      883.93      949.58     12.51 o 
   3  16   0     1226.77     1237.46     14.84 o 
   4  16   0      248.43      234.33      9.52 o 
   5  16   0      432.72      461.38     11.09 o 
   6  16   0      206.04      221.51      9.22 o 
   7  16   0      391.58      429.12     12.25 o 
   8  16   0      141.82      147.73     11.03 o 
   9  16   0      328.59      343.70     12.35 o 
  10  16   0      489.91      412.74     17.63 o 
   1  17   0        2.90        1.79      7.16 o 
   2  17   0      211.95      202.59      8.79 o 
   3  17   0      190.01      181.33      9.48 o 
   4  17   0      700.25      685.63     11.97 o 
   5  17   0      148.16      178.24     10.13 o 
   6  17   0      196.31      234.72     10.48 o 
   7  17   0      177.64      195.92      9.80 o 
   8  17   0        8.24       12.07      9.28 o 
   9  17   0        5.10       10.69      9.72 o 
   0  18   0     1270.04     1096.46     17.72 o 
   1  18   0       20.97       24.33      8.64 o 
   2  18   0       68.03       71.97      8.46 o 
   3  18   0        6.25       11.59      8.13 o 
   4  18   0        2.57        8.14      8.88 o 
   5  18   0       83.13       89.77      9.25 o 
   6  18   0       67.82       59.49      9.58 o 
   7  18   0        0.27       -0.38      9.28 o 
   8  18   0       68.97       81.09     11.86 o 
   9  18   0       54.69       54.24     11.66 o 
   1  19   0     2347.25     2216.90     23.69 o 
   2  19   0     1745.55     1709.13     15.10 o 
   3  19   0       30.27       42.60      7.62 o 
   4  19   0       44.62       38.39      8.58 o 
   5  19   0      178.17      204.29     10.53 o 
   6  19   0      423.65      421.05     10.70 o 
   7  19   0      144.64      140.37     11.45 o 
   8  19   0      121.01      126.10     11.02 o 
   9  19   0       12.90       17.80     10.85 o 
   0  20   0     1038.94     1024.15     18.56 o 
   1  20   0      293.18      261.31      9.25 o 
   2  20   0      418.72      376.66     10.78 o 
   3  20   0       97.95       82.76      8.70 o 
   4  20   0     1459.25     1514.99     15.06 o 
   5  20   0     1988.69     2057.42     16.72 o 
   6  20   0      709.11      755.64     13.09 o 
   7  20   0      838.00      822.66     14.54 o 
   8  20   0      711.11      702.77     21.00 o 
   9  20   0       43.10       34.33     12.93 o 
   1  21   0      724.56      703.48     11.00 o 
   2  21   0      534.24      485.86     11.35 o 
   3  21   0        6.69        8.21      8.40 o 
   4  21   0     2817.80     3080.54     30.99 o 
   5  21   0     1068.46     1163.93     13.63 o 
   6  21   0     1269.15     1247.85     14.64 o 
   7  21   0     1682.60     1710.39     18.60 o 
   8  21   0      120.76      135.18     13.67 o 
   0  22   0     1003.60     1042.02     17.92 o 
   1  22   0       27.96       28.56      9.54 o 
   2  22   0     2645.54     2720.86     18.43 o 
   3  22   0        9.79       16.00      8.24 o 
   4  22   0       26.64       38.72      9.97 o 
   5  22   0        2.25        8.30     11.00 o 
   6  22   0      392.07      374.07     12.82 o 
   7  22   0       21.95       32.73     11.23 o 
   8  22   0       67.30       64.24     12.84 o 
   1  23   0      467.66      486.16     10.93 o 
   2  23   0       29.40       32.52      8.42 o 
   3  23   0        0.33        0.87      9.43 o 
   4  23   0       63.94       70.30     10.24 o 
   5  23   0        5.38        1.54     10.51 o 
   6  23   0      418.38      429.99     18.28 o 
   7  23   0       11.78       13.96     10.39 o 
   8  23   0        8.58       12.98     13.98 o 
   0  24   0      654.93      689.87     16.43 o 
   1  24   0      988.34      977.93     13.41 o 
   2  24   0       27.02       31.56      9.78 o 
   3  24   0      305.67      293.27     11.00 o 
   4  24   0        5.54        9.21      8.40 o 
   5  24   0      554.08      575.93     13.79 o 
   6  24   0      138.92      146.55     12.14 o 
   7  24   0        8.81        5.94     12.25 o 
   1  25   0      469.95      496.93     12.70 o 
   2  25   0     1667.43     1633.92     20.32 o 
   3  25   0        0.60        6.93      9.28 o 
   4  25   0       22.64       24.90     10.47 o 
   5  25   0      102.07      115.05     10.69 o 
   6  25   0       38.86       31.03     10.81 o 
   7  25   0        3.95        7.22     11.53 o 
   0  26   0       73.88       68.32     13.02 o 
   1  26   0      194.68      187.17     10.57 o 
   2  26   0      717.49      729.63     13.38 o 
   3  26   0        9.27       12.48     10.53 o 
   4  26   0     2453.41     2377.84     37.52 o 
   5  26   0      303.92      306.00     13.44 o 
   6  26   0       14.75       16.75     12.03 o 
   7  26   0       78.44       73.34     12.30 o 
   1  27   0      409.13      428.31     11.24 o 
   2  27   0       40.45       45.09     11.56 o 
   3  27   0     1502.36     1497.09     21.59 o 
   4  27   0       41.23       34.75      9.48 o 
   5  27   0      403.62      418.56     13.74 o 
   6  27   0       52.45       68.06     12.61 o 
   0  28   0       75.94       78.01     16.37 o 
   1  28   0        0.02        8.30     10.99 o 
   2  28   0        0.70        5.27     10.81 o 
   3  28   0        0.10       -5.37     11.30 o 
   4  28   0       61.93       67.94     12.59 o 
   5  28   0        0.28       -1.51     11.06 o 
   6  28   0        1.18       11.04     12.60 o 
   1  29   0      103.89      115.37     12.09 o 
   2  29   0        7.97        7.60     10.54 o 
   3  29   0      632.40      618.12     18.57 o 
   4  29   0      187.11      155.00     11.61 o 
   5  29   0      182.35      168.50     13.33 o 
   0  30   0        0.73        4.23     14.99 o 
   1  30   0       22.72       21.75     11.01 o 
   2  30   0      279.17      270.51     12.60 o 
   3  30   0       55.95       56.20     11.48 o 
   4  30   0      316.27      267.07     15.96 o 
   1  31   0      318.58      276.96     12.85 o 
   2  31   0      339.10      299.40     20.06 o 
   3  31   0       26.56       19.04     11.45 o 
   4  31   0      202.59      177.80     13.19 o 
   0  32   0        2.24       -0.52     16.33 o 
   1  32   0      120.31      122.95     12.67 o 
   2  32   0       18.06       21.21     13.85 o 
 -11   1   1       87.02       79.60     10.67 o 
 -10   1   1       26.18       25.75      8.93 o 
  -9   1   1       64.41       63.34      9.46 o 
  -8   1   1      218.56      219.21      9.51 o 
  -7   1   1      968.29      974.35     12.66 o 
  -6   1   1      156.36      163.95      8.50 o 
  -5   1   1     1380.35     1404.62     14.04 o 
  -4   1   1       19.71       10.95      7.36 o 
  -3   1   1     2947.98     2881.89     24.22 o 
  -2   1   1      633.80      598.64     14.30 o 
  -1   1   1     4193.42     4345.81     44.13 o 
   0   1   1        0.13        4.88      7.66 o 
   1   1   1    17509.98    17325.73    115.93 o 
   2   1   1      830.68      827.31     14.97 o 
   3   1   1     2932.72     2833.24     19.30 o 
   4   1   1      272.87      250.17      8.30 o 
   5   1   1      247.11      228.81      9.03 o 
   6   1   1        8.54       12.58      8.10 o 
   7   1   1      623.14      638.46     10.60 o 
   8   1   1      492.41      498.78     11.30 o 
   9   1   1       10.61       13.30      9.11 o 
  10   1   1        4.98        5.47     10.07 o 
  11   1   1       83.86       83.18     10.31 o 
 -11   2   1      383.18      358.27     14.26 o 
 -10   2   1      108.16      117.92      9.29 o 
  -9   2   1      180.04      185.16     10.33 o 
  -8   2   1     1984.70     1988.57     23.88 o 
  -7   2   1       38.70       45.65      7.73 o 
  -6   2   1     3181.51     3179.28     21.63 o 
  -5   2   1      436.97      416.65     10.00 o 
  -4   2   1       55.89       78.43      9.26 o 
  -3   2   1     3941.27     3901.24     28.49 o 
  -2   2   1     2793.18     2910.00     26.97 o 
  -1   2   1     2157.05     2168.91     28.74 o 
   0   2   1    25364.17    24693.75    117.03 o 
   1   2   1     1004.50      984.86     16.53 o 
   2   2   1    33396.26    32090.70    181.60 o 
   3   2   1      175.02      177.73      7.72 o 
   4   2   1     2431.73     2564.02     22.86 o 
   5   2   1      336.08      333.55      9.66 o 
   6   2   1      849.05      860.74     10.53 o 
   7   2   1       23.00       33.17      7.78 o 
   8   2   1      640.76      659.84     10.91 o 
   9   2   1       25.31       24.85      9.79 o 
  10   2   1        0.30        2.70     10.07 o 
  11   2   1      102.73       93.45     11.03 o 
 -11   3   1        0.16        0.11     10.88 o 
 -10   3   1       10.42       12.40      8.92 o 
  -9   3   1      130.31      135.88      9.32 o 
  -8   3   1       31.33       31.89      7.73 o 
  -7   3   1     3083.91     3125.14     20.98 o 
  -6   3   1     1092.20     1030.17     13.53 o 
  -5   3   1      349.91      375.73      9.40 o 
  -4   3   1     9222.00     9043.37     76.17 o 
  -3   3   1    11841.32    11697.02     84.66 o 
  -2   3   1     4117.52     3975.68     29.69 o 
  -1   3   1     3441.33     3531.72     32.96 o 
   0   3   1      168.76      194.91     10.70 o 
   1   3   1     1199.26     1150.41     17.05 o 
   2   3   1    17274.64    16752.04     55.97 o 
   3   3   1      492.98      436.99      9.83 o 
   4   3   1      412.69      333.40      9.27 o 
   5   3   1        6.92        5.51      7.28 o 
   6   3   1     3755.89     3715.35     29.72 o 
   7   3   1     3000.93     2991.91     27.94 o 
   8   3   1       54.79       50.12      7.71 o 
   9   3   1      488.72      493.28     10.17 o 
  10   3   1       25.56       35.64     10.87 o 
  11   3   1      241.93      227.96     12.34 o 
 -11   4   1       16.62       23.73     11.70 o 
 -10   4   1      208.14      213.02     10.29 o 
  -9   4   1      349.15      375.47      9.79 o 
  -8   4   1      153.44      162.68      9.17 o 
  -7   4   1      761.86      778.78     11.35 o 
  -6   4   1      929.51      937.61     11.66 o 
  -5   4   1     2956.37     3065.56     26.60 o 
  -4   4   1      357.92      330.54     10.41 o 
  -3   4   1        6.95       12.03      7.54 o 
  -2   4   1     1573.01     1468.93     18.53 o 
  -1   4   1     9716.36     9651.36     49.28 o 
   0   4   1      336.53      360.36     11.91 o 
   1   4   1      263.48      232.69     10.37 o 
   2   4   1     4923.97     4943.41     27.75 o 
   3   4   1        4.75        2.28      7.16 o 
   4   4   1     1336.00     1326.43     13.97 o 
   5   4   1     1771.05     1590.66     14.16 o 
   6   4   1        1.07        4.04      7.71 o 
   7   4   1      422.80      432.44      9.38 o 
   8   4   1      133.60      143.06      8.44 o 
   9   4   1       92.29      103.88      8.81 o 
  10   4   1      523.04      538.27     12.97 o 
  11   4   1       83.67       83.85     11.16 o 
 -11   5   1       93.39       97.27     11.42 o 
 -10   5   1      171.26      174.76     10.92 o 
  -9   5   1      387.10      409.87     10.91 o 
  -8   5   1      334.61      336.02      9.83 o 
  -7   5   1      209.83      190.87      8.94 o 
  -6   5   1       44.15       46.48      7.44 o 
  -5   5   1      210.32      193.47      8.28 o 
  -4   5   1      627.84      691.02     11.76 o 
  -3   5   1      312.84      407.12     10.37 o 
  -2   5   1    20393.17    19836.98     95.39 o 
  -1   5   1      480.38      568.41     14.07 o 
   0   5   1     2028.88     2028.44     22.50 o 
   1   5   1     1340.17     1341.52     17.64 o 
   2   5   1       14.82       10.27      6.56 o 
   3   5   1      515.08      580.63     10.65 o 
   4   5   1     1150.70     1256.90     13.04 o 
   5   5   1       92.48       77.91      7.90 o 
   6   5   1       30.06       20.92      6.78 o 
   7   5   1      187.22      182.35      8.73 o 
   8   5   1       14.85       15.55      7.81 o 
   9   5   1      150.83      162.25      8.89 o 
  10   5   1        6.47       16.52      8.69 o 
  11   5   1      319.01      288.19     14.58 o 
 -11   6   1        9.08       13.84     11.05 o 
 -10   6   1        5.18        7.53      9.62 o 
  -9   6   1      174.22      180.84     10.20 o 
  -8   6   1        0.32        3.07      9.16 o 
  -7   6   1        4.11        5.36      8.67 o 
  -6   6   1      838.07      769.00     10.66 o 
  -5   6   1        3.34        5.48      6.49 o 
  -4   6   1     1085.68     1092.33     15.61 o 
  -3   6   1     1998.81     1925.41     19.48 o 
  -2   6   1     1918.55     2057.43     19.81 o 
  -1   6   1     2032.23     2022.51     21.16 o 
   0   6   1     5420.62     5510.91     33.44 o 
   1   6   1      225.12      235.71      9.04 o 
   2   6   1     1075.94      991.45     13.26 o 
   3   6   1       43.98       38.59      6.07 o 
   4   6   1      190.14      211.24      9.03 o 
   5   6   1     1206.71     1154.77     11.95 o 
   6   6   1       12.53       17.35      7.90 o 
   7   6   1       12.62       13.25      7.21 o 
   8   6   1      120.54      127.07      9.07 o 
   9   6   1      548.89      561.53     12.68 o 
  10   6   1        0.43        3.34      8.25 o 
  11   6   1       65.48       56.99     11.77 o 
 -11   7   1      472.20      448.78     16.11 o 
 -10   7   1      625.89      601.39     13.99 o 
  -9   7   1     2353.79     2393.77     36.43 o 
  -8   7   1     1166.63     1226.16     13.37 o 
  -7   7   1      344.06      318.05      9.37 o 
  -6   7   1     1355.67     1328.95     13.19 o 
  -5   7   1      448.67      392.16      9.47 o 
  -4   7   1     2262.74     2600.96     23.31 o 
  -3   7   1    15170.57    15547.84    119.33 o 
  -2   7   1     9033.03     9203.08     51.59 o 
  -1   7   1      630.81      607.27     12.29 o 
   0   7   1     6567.83     6699.63     45.82 o 
   1   7   1       48.86       74.80      7.89 o 
   2   7   1      142.32      127.31      7.82 o 
   3   7   1     4936.76     4949.77     29.50 o 
   4   7   1     4825.79     4687.61     36.56 o 
   5   7   1     2338.38     2359.25     29.65 o 
   6   7   1      414.52      409.72      9.79 o 
   7   7   1     1047.59     1011.27     15.91 o 
   8   7   1     1161.15     1258.36     15.12 o 
   9   7   1      855.44      884.30     13.54 o 
  10   7   1       69.25       83.81      9.92 o 
  11   7   1      577.49      462.25     29.74 o 
 -11   8   1      200.19      183.31     12.04 o 
 -10   8   1     1810.71     1864.75     41.68 o 
  -9   8   1      744.35      783.10     11.82 o 
  -8   8   1     1496.11     1534.97     14.64 o 
  -7   8   1      474.83      463.88      9.80 o 
  -6   8   1       30.99       47.62      8.04 o 
  -5   8   1        6.29       10.71      7.41 o 
  -4   8   1     1551.11     1347.72     14.22 o 
  -3   8   1     1969.99     1996.41     17.25 o 
  -2   8   1     8996.15     8793.82     57.12 o 
  -1   8   1      136.00      165.52      9.17 o 
   0   8   1     2446.20     2526.18     21.07 o 
   1   8   1      337.68      313.63      9.98 o 
   2   8   1     1289.62     1243.30     14.43 o 
   3   8   1     2599.14     2657.47     20.68 o 
   4   8   1     2458.44     2375.83     16.40 o 
   5   8   1      530.71      562.43      9.67 o 
   6   8   1      330.03      311.55      9.00 o 
   7   8   1     1062.59     1035.26     11.98 o 
   8   8   1        9.46        8.78      8.16 o 
   9   8   1     1084.71     1101.78     19.69 o 
  10   8   1      494.84      476.55     14.01 o 
  11   8   1       23.11       28.26     11.54 o 
 -11   9   1        0.15        7.07     10.75 o 
 -10   9   1       14.22        9.97     10.22 o 
  -9   9   1      428.83      430.29     10.65 o 
  -8   9   1       95.32       97.49      9.32 o 
  -7   9   1      116.75      114.21      7.82 o 
  -6   9   1     3015.11     2976.31     23.17 o 
  -5   9   1      461.67      392.61     10.50 o 
  -4   9   1     3906.64     3929.13     37.43 o 
  -3   9   1     8580.82     8103.71     65.65 o 
  -2   9   1      309.98      304.96     10.22 o 
  -1   9   1    17646.92    17564.43    112.42 o 
   0   9   1       38.64       33.40      6.85 o 
   1   9   1     1297.67     1325.01     15.11 o 
   2   9   1     1294.65     1252.90     14.35 o 
   3   9   1     1037.52      926.23     12.44 o 
   4   9   1      585.45      606.68     11.83 o 
   5   9   1      275.10      265.76      9.00 o 
   6   9   1      142.31      138.79      7.93 o 
   7   9   1       94.20      102.54      7.91 o 
   8   9   1      163.93      191.73      9.58 o 
   9   9   1       31.76       40.46      9.55 o 
  10   9   1      442.48      487.77     16.76 o 
 -11  10   1        5.15        8.98     10.88 o 
 -10  10   1      221.95      222.33     11.42 o 
  -9  10   1       16.86       14.80      8.39 o 
  -8  10   1      264.39      265.07     10.23 o 
  -7  10   1       49.83       65.41      7.87 o 
  -6  10   1       10.27       17.72      7.64 o 
  -5  10   1     1107.17     1100.55     13.19 o 
  -4  10   1       22.73       11.06      8.01 o 
  -3  10   1       22.34       18.66      7.42 o 
  -2  10   1     1775.17     1829.30     17.12 o 
  -1  10   1       36.69       64.10      7.86 o 
   0  10   1       18.86        9.36      7.48 o 
   1  10   1       80.07       47.29      7.49 o 
   2  10   1     1711.92     1739.65     16.25 o 
   3  10   1     2018.97     1916.94     17.21 o 
   4  10   1      532.54      503.65     10.92 o 
   5  10   1        9.11        9.60      7.66 o 
   6  10   1      393.00      365.87      9.49 o 
   7  10   1      228.12      203.39      9.23 o 
   8  10   1      427.58      456.43     10.37 o 
   9  10   1      244.36      254.36     10.34 o 
  10  10   1      279.49      287.31     11.96 o 
 -11  11   1      104.10       83.41     13.01 o 
 -10  11   1        5.76        8.14      9.84 o 
  -9  11   1        7.11       13.28      9.54 o 
  -8  11   1       96.43      107.79      9.08 o 
  -7  11   1       19.68       28.28      8.46 o 
  -6  11   1       97.83      100.84      8.71 o 
  -5  11   1      439.60      511.03     10.14 o 
  -4  11   1        2.08        3.78      6.90 o 
  -3  11   1      110.67       86.79      8.29 o 
  -2  11   1     1750.99     2109.83     17.21 o 
  -1  11   1     1141.96     1110.27     13.68 o 
   0  11   1      549.77      533.03     11.34 o 
   1  11   1      419.66      385.34     10.38 o 
   2  11   1     2553.97     2404.96     18.63 o 
   3  11   1        0.33        3.30      7.01 o 
   4  11   1      691.22      537.87     11.14 o 
   5  11   1      116.81      107.42      8.63 o 
   6  11   1      489.28      517.96      9.92 o 
   7  11   1      226.15      224.67      8.41 o 
   8  11   1      266.49      283.07     10.19 o 
   9  11   1        5.72        7.90      8.71 o 
  10  11   1      198.08      198.56     11.17 o 
 -10  12   1      145.76      165.57     10.74 o 
  -9  12   1      293.49      298.42     10.62 o 
  -8  12   1      187.59      206.02      9.34 o 
  -7  12   1     1107.73     1151.09     14.48 o 
  -6  12   1     1579.48     1645.72     14.95 o 
  -5  12   1      407.42      446.47      9.75 o 
  -4  12   1     1784.17     1827.05     15.43 o 
  -3  12   1        1.68        1.86      7.79 o 
  -2  12   1      603.73      736.75     11.98 o 
  -1  12   1      428.27      419.46     10.12 o 
   0  12   1     1826.17     2105.89     17.25 o 
   1  12   1     1705.84     1657.97     15.65 o 
   2  12   1     1134.50     1181.86     13.64 o 
   3  12   1     2437.33     2287.07     29.52 o 
   4  12   1      409.85      337.59     10.40 o 
   5  12   1     1917.08     1962.17     19.21 o 
   6  12   1      248.13      277.16     10.16 o 
   7  12   1       83.72       85.05      8.93 o 
   8  12   1      224.52      238.12     10.06 o 
   9  12   1      400.49      382.69     11.42 o 
  10  12   1       42.40       36.67     10.08 o 
 -10  13   1       78.03       75.40     11.21 o 
  -9  13   1        1.61        2.88      8.71 o 
  -8  13   1       18.56       10.04      9.61 o 
  -7  13   1      930.12      978.43     15.39 o 
  -6  13   1       18.78       12.19      8.51 o 
  -5  13   1     3716.26     3739.00     26.66 o 
  -4  13   1      555.38      509.23     10.02 o 
  -3  13   1     6066.94     5788.43     53.48 o 
  -2  13   1       91.68      101.20      7.33 o 
  -1  13   1     3722.26     3277.33     21.18 o 
   0  13   1      102.64      128.95      8.03 o 
   1  13   1    11588.31    11385.39    101.06 o 
   2  13   1       25.97       28.93      9.16 o 
   3  13   1     3823.21     3827.11     23.23 o 
   4  13   1       39.36       31.74      7.79 o 
   5  13   1      703.10      656.79     10.37 o 
   6  13   1      480.38      425.75      9.61 o 
   7  13   1      171.74      199.13      9.59 o 
   8  13   1      114.98      132.01      9.78 o 
   9  13   1       12.19       15.44     10.79 o 
  10  13   1      120.86      111.82     11.11 o 
 -10  14   1       36.19       34.43     11.04 o 
  -9  14   1       25.19       27.69     10.20 o 
  -8  14   1     1586.87     1597.91     14.76 o 
  -7  14   1        2.16        6.03      7.68 o 
  -6  14   1      185.26      175.51      9.30 o 
  -5  14   1      203.74      235.41      9.78 o 
  -4  14   1     1970.61     1897.95     18.61 o 
  -3  14   1       94.57      118.14      9.67 o 
  -2  14   1     1387.80     1262.15     13.74 o 
  -1  14   1      123.22       86.21      8.35 o 
   0  14   1     2338.38     2080.87     16.36 o 
   1  14   1      501.42      567.70     10.63 o 
   2  14   1     5622.71     5661.68     49.17 o 
   3  14   1      274.81      277.82     10.43 o 
   4  14   1      357.72      319.78     10.05 o 
   5  14   1       16.11        8.58      7.96 o 
   6  14   1      648.11      659.30     10.93 o 
   7  14   1      550.20      566.83     11.15 o 
   8  14   1        0.74       -1.79      9.59 o 
   9  14   1       43.36       41.80     10.12 o 
  10  14   1       33.14       27.70     10.79 o 
 -10  15   1       11.74       19.77     10.96 o 
  -9  15   1      177.13      173.85     10.42 o 
  -8  15   1       20.50       23.30      9.09 o 
  -7  15   1      455.57      515.93     11.66 o 
  -6  15   1       11.26        7.75      7.81 o 
  -5  15   1        2.12       -0.10      8.79 o 
  -4  15   1     1826.25     1814.12     21.81 o 
  -3  15   1     1023.63      974.34     13.12 o 
  -2  15   1      182.21      146.09      8.28 o 
  -1  15   1     1182.59     1269.27     13.50 o 
   0  15   1      236.23      210.39      8.68 o 
   1  15   1      220.99      254.72      8.83 o 
   2  15   1      857.84      875.21     13.01 o 
   3  15   1      173.29      165.32      8.29 o 
   4  15   1      846.58      843.15     12.56 o 
   5  15   1        0.01        5.46      9.64 o 
   6  15   1      874.66      938.00     12.23 o 
   7  15   1      281.43      312.78      9.74 o 
   8  15   1        5.31        6.73      9.75 o 
   9  15   1       16.96       21.86      9.31 o 
  10  15   1       10.63       17.83     10.75 o 
 -10  16   1       39.71       45.04     10.28 o 
  -9  16   1       46.92       52.92     10.65 o 
  -8  16   1      290.10      280.53     11.89 o 
  -7  16   1       44.81       32.82     10.61 o 
  -6  16   1       85.74      105.90      8.89 o 
  -5  16   1      247.11      234.95     10.80 o 
  -4  16   1     1868.16     1839.02     16.65 o 
  -3  16   1       86.04       84.86      8.16 o 
  -2  16   1     1517.85     1438.08     14.23 o 
  -1  16   1      773.50      749.54     11.40 o 
   0  16   1       71.45       68.75      7.36 o 
   1  16   1       61.65       61.91      7.63 o 
   2  16   1     1112.97     1171.68     14.63 o 
   3  16   1      174.11      164.27      8.56 o 
   4  16   1     1340.66     1297.37     13.67 o 
   5  16   1      937.30      916.06     14.31 o 
   6  16   1        8.78        6.07      9.03 o 
   7  16   1      487.19      532.36     12.11 o 
   8  16   1      149.80      143.30      9.39 o 
   9  16   1       37.24       43.25     10.93 o 
 -10  17   1      103.47       88.94     12.32 o 
  -9  17   1      126.43      105.20     11.18 o 
  -8  17   1      840.29      869.84     15.53 o 
  -7  17   1       45.62       49.26      9.16 o 
  -6  17   1        2.20        7.29      8.66 o 
  -5  17   1        9.76        5.82     10.02 o 
  -4  17   1       80.83       65.49      8.77 o 
  -3  17   1      757.89      731.55     11.63 o 
  -2  17   1     4234.69     4240.34     35.07 o 
  -1  17   1     1487.53     1512.28     13.75 o 
   0  17   1        0.08        4.72      7.04 o 
   1  17   1      775.88      713.04     11.32 o 
   2  17   1      805.81      873.80     12.53 o 
   3  17   1      540.03      530.25     11.32 o 
   4  17   1        2.06        3.24      8.25 o 
   5  17   1      317.97      316.59     10.74 o 
   6  17   1      427.78      417.78     10.30 o 
   7  17   1       26.51       18.03      9.33 o 
   8  17   1      304.86      310.36     11.52 o 
   9  17   1      174.46      158.98     11.85 o 
  -9  18   1      120.16      124.89     11.93 o 
  -8  18   1       22.84       30.93      9.13 o 
  -7  18   1        6.52       10.78     10.38 o 
  -6  18   1      496.96      497.00     11.80 o 
  -5  18   1       10.01       22.05      7.90 o 
  -4  18   1      259.26      291.90     10.08 o 
  -3  18   1     1118.67     1135.92     13.39 o 
  -2  18   1     1437.74     1347.60     13.79 o 
  -1  18   1      913.64      879.69     11.34 o 
   0  18   1      589.07      517.39     10.51 o 
   1  18   1     1223.17     1258.33     13.49 o 
   2  18   1      141.38      130.55      9.54 o 
   3  18   1     2175.43     2072.76     32.54 o 
   4  18   1       18.66       23.37      8.96 o 
   5  18   1       31.43       32.67      8.45 o 
   6  18   1        4.44        0.94      8.95 o 
   7  18   1        5.23        8.66      9.89 o 
   8  18   1      107.62      104.59      9.92 o 
   9  18   1       46.60       55.03     10.67 o 
  -9  19   1       78.83       93.18     11.53 o 
  -8  19   1       38.82       39.78     10.84 o 
  -7  19   1      149.12      156.01     11.26 o 
  -6  19   1      508.87      526.51     13.20 o 
  -5  19   1      189.67      183.86      9.78 o 
  -4  19   1      567.29      563.21     11.42 o 
  -3  19   1       92.73       93.32      9.12 o 
  -2  19   1      331.80      394.27     10.00 o 
  -1  19   1       72.62       74.78      8.49 o 
   0  19   1      114.10      130.85      8.50 o 
   1  19   1      498.58      502.53     10.87 o 
   2  19   1        6.91        9.45      7.98 o 
   3  19   1        7.77        9.63      8.26 o 
   4  19   1      687.86      741.01     11.79 o 
   5  19   1      397.05      454.84     11.41 o 
   6  19   1      152.46      160.73     10.43 o 
   7  19   1      588.07      599.18     16.73 o 
   8  19   1       34.87       26.10     11.12 o 
   9  19   1      257.87      237.33     12.89 o 
  -9  20   1      213.48      170.73     13.03 o 
  -8  20   1       58.36       69.05     11.95 o 
  -7  20   1      131.94      155.23     10.26 o 
  -6  20   1       22.38       25.85      9.85 o 
  -5  20   1       15.07       16.24      9.94 o 
  -4  20   1      283.14      274.27     10.25 o 
  -3  20   1      328.84      349.87     10.13 o 
  -2  20   1        9.67       13.38      9.07 o 
  -1  20   1      109.28      104.96      8.58 o 
   0  20   1      434.55      424.22      9.97 o 
   1  20   1      184.59      194.89      9.61 o 
   2  20   1       25.89       25.45      7.90 o 
   3  20   1        2.39        4.76      8.90 o 
   4  20   1      266.22      340.09     10.42 o 
   5  20   1       28.52       23.21      7.71 o 
   6  20   1      174.78      178.12     10.67 o 
   7  20   1      313.40      329.46     12.87 o 
   8  20   1      201.12      206.02     12.71 o 
   9  20   1       43.65       34.92     13.00 o 
  -9  21   1        0.10        0.95     12.90 o 
  -8  21   1       29.39       35.03     11.05 o 
  -7  21   1      620.80      611.63     13.15 o 
  -6  21   1      456.12      469.20     11.95 o 
  -5  21   1       85.14      109.36     10.40 o 
  -4  21   1      326.41      319.59     10.74 o 
  -3  21   1       95.76       99.30      8.67 o 
  -2  21   1     2176.59     2128.19     29.56 o 
  -1  21   1       29.11       17.57      8.62 o 
   0  21   1       12.55       16.67      7.51 o 
   1  21   1      155.88      151.37      8.48 o 
   2  21   1      150.28      165.88      8.89 o 
   3  21   1      119.57      123.24      9.74 o 
   4  21   1       50.37       52.69      9.12 o 
   5  21   1        6.58        8.97      9.90 o 
   6  21   1      520.45      522.11     12.01 o 
   7  21   1      441.89      423.44     11.76 o 
   8  21   1        0.40        6.96     11.54 o 
  -8  22   1      467.32      475.70     25.84 o 
  -7  22   1      315.80      333.07     13.02 o 
  -6  22   1      467.20      491.89     11.95 o 
  -5  22   1     2796.71     2870.34     59.29 o 
  -4  22   1        6.67        7.62      8.52 o 
  -3  22   1      631.59      686.90     12.28 o 
  -2  22   1       76.53       76.65      8.84 o 
  -1  22   1     1035.75     1009.97     13.17 o 
   0  22   1      467.92      455.66     10.11 o 
   1  22   1       17.86       22.05      9.01 o 
   2  22   1       78.89       86.25      9.07 o 
   3  22   1       54.10       59.64      9.55 o 
   4  22   1        5.54        6.91      8.83 o 
   5  22   1     1379.82     1502.44     26.31 o 
   6  22   1      943.52      928.90     16.88 o 
   7  22   1      665.54      646.13     27.27 o 
   8  22   1      481.84      472.59     20.70 o 
  -8  23   1       40.67       36.02     13.71 o 
  -7  23   1      482.12      500.95     14.63 o 
  -6  23   1        6.66       22.12     11.93 o 
  -5  23   1      728.97      744.83     13.72 o 
  -4  23   1      128.37      126.62      9.02 o 
  -3  23   1      334.29      359.83     11.58 o 
  -2  23   1      478.74      453.88     11.57 o 
  -1  23   1     1248.86     1369.22     20.45 o 
   0  23   1      267.69      292.92      9.76 o 
   1  23   1     1512.15     1554.37     15.96 o 
   2  23   1     1105.54     1147.82     21.19 o 
   3  23   1       57.05       60.24      9.79 o 
   4  23   1       43.92       39.47     10.05 o 
   5  23   1      216.43      247.85     10.35 o 
   6  23   1      408.62      452.36     17.26 o 
   7  23   1      405.49      394.96     14.67 o 
   8  23   1        0.04        7.82     12.25 o 
  -8  24   1        6.81        4.36     12.15 o 
  -7  24   1      247.18      240.27     12.46 o 
  -6  24   1       98.17      105.78     12.49 o 
  -5  24   1       54.39       62.48     11.56 o 
  -4  24   1        7.56        2.50      9.48 o 
  -3  24   1        1.10        0.09      9.76 o 
  -2  24   1       87.36      102.09      9.46 o 
  -1  24   1       29.89       38.91      8.44 o 
   0  24   1     1636.93     1719.76     15.49 o 
   1  24   1       25.77       31.02      8.90 o 
   2  24   1      766.48      786.70     13.36 o 
   3  24   1      100.89      103.57     10.39 o 
   4  24   1      175.71      174.15      9.96 o 
   5  24   1       53.06       55.58     11.64 o 
   6  24   1      230.62      211.16     10.86 o 
   7  24   1       38.06       36.80     11.70 o 
  -7  25   1       18.64       16.34     11.54 o 
  -6  25   1        7.26        5.85     10.59 o 
  -5  25   1       69.77       55.66      9.94 o 
  -4  25   1      223.25      207.29     11.99 o 
  -3  25   1      311.32      309.05     11.37 o 
  -2  25   1       29.75       19.56      9.98 o 
  -1  25   1       62.95       70.81      8.52 o 
   0  25   1      640.29      638.49     11.75 o 
   1  25   1       12.58       19.54     10.33 o 
   2  25   1        0.06        2.55      8.88 o 
   3  25   1       54.75       51.86      9.96 o 
   4  25   1      462.88      447.86     11.35 o 
   5  25   1      123.32      115.34     11.89 o 
   6  25   1       50.07       61.16     11.27 o 
   7  25   1        1.71       -0.45     12.39 o 
  -7  26   1        1.33        3.03     11.99 o 
  -6  26   1        7.08       15.03     11.15 o 
  -5  26   1        8.59       13.43     11.21 o 
  -4  26   1        1.86       10.48      9.85 o 
  -3  26   1       54.78       58.13      9.43 o 
  -2  26   1       21.37       22.03     11.26 o 
  -1  26   1      180.82      179.75     10.14 o 
   0  26   1      316.46      352.89     11.13 o 
   1  26   1      776.54      810.03     21.07 o 
   2  26   1      136.78      144.43     10.34 o 
   3  26   1      714.98      744.90     16.00 o 
   4  26   1        0.59        6.77      9.32 o 
   5  26   1      358.82      332.03     12.60 o 
   6  26   1      165.42      149.45     11.05 o 
  -6  27   1        5.20       14.91     12.11 o 
  -5  27   1      417.98      467.84     15.49 o 
  -4  27   1       60.55       57.43     10.46 o 
  -3  27   1      647.22      630.83     24.54 o 
  -2  27   1       67.97       71.27     11.58 o 
  -1  27   1      359.67      365.84     11.10 o 
   0  27   1        9.80       22.56     10.40 o 
   1  27   1       58.58       52.49     11.92 o 
   2  27   1      293.54      312.30     12.23 o 
   3  27   1      355.28      381.10     11.87 o 
   4  27   1       31.23       33.03     10.63 o 
   5  27   1      287.48      262.93     13.22 o 
   6  27   1       38.03       37.52     12.66 o 
  -6  28   1       20.86       24.18     11.81 o 
  -5  28   1      344.77      344.99     14.12 o 
  -4  28   1     1730.32     1773.02     61.83 o 
  -3  28   1       51.94       43.35     10.63 o 
  -2  28   1     2841.53     2939.07     78.97 o 
  -1  28   1      150.34      159.45     10.50 o 
   0  28   1      639.88      704.45     13.25 o 
   1  28   1        9.74        4.41     11.69 o 
   2  28   1      723.79      730.23     14.13 o 
   3  28   1       88.23       85.08     10.56 o 
   4  28   1      760.53      762.85     35.64 o 
   5  28   1      260.88      228.53     13.38 o 
  -5  29   1      234.59      218.90     13.79 o 
  -4  29   1       36.80       45.03     11.12 o 
  -3  29   1      952.43      947.15     30.71 o 
  -2  29   1       23.99       12.51     12.28 o 
  -1  29   1      178.99      206.57     11.96 o 
   0  29   1       40.73       42.74     11.01 o 
   1  29   1       16.99       21.41     10.10 o 
   2  29   1      298.34      314.21     13.84 o 
   3  29   1      456.38      453.93     18.72 o 
   4  29   1      139.48      138.88     13.52 o 
   5  29   1      834.39      686.65     37.21 o 
  -4  30   1       11.26        4.51     11.47 o 
  -3  30   1       17.91       13.57     12.69 o 
  -2  30   1        1.43        0.94     11.31 o 
  -1  30   1       75.07       68.96     13.13 o 
   0  30   1      194.17      196.11     12.32 o 
   1  30   1      281.47      272.73     13.12 o 
   2  30   1        0.94       -1.91     12.69 o 
   3  30   1      573.03      554.43     20.47 o 
   4  30   1       20.60       19.79     12.07 o 
  -4  31   1       92.50       77.77     13.13 o 
  -3  31   1        0.46        3.55     10.86 o 
  -2  31   1        0.18       -0.53     11.37 o 
  -1  31   1        4.45        2.44     11.99 o 
   0  31   1       97.61       76.77     12.31 o 
   1  31   1        0.15       -1.32     12.06 o 
   2  31   1      161.25      148.55     11.70 o 
   3  31   1        1.69        3.68     12.26 o 
  -2  32   1      203.95      174.18     13.60 o 
  -1  32   1       57.35       53.29     13.03 o 
   0  32   1      131.07      124.12     13.75 o 
   1  32   1       62.81       51.51     12.35 o 
   2  32   1       34.20       33.38     11.86 o 
 -11   0   2      578.17      553.42     19.53 o 
 -10   0   2        8.84        1.90     13.16 o 
  -9   0   2      770.67      798.21     17.70 o 
  -8   0   2       70.13       80.50     15.02 o 
  -7   0   2     1901.60     1865.44     39.86 o 
  -6   0   2    14280.97    14458.87    130.02 o 
  -5   0   2        3.31        8.08     11.06 o 
  -4   0   2        9.08       -2.19     10.15 o 
  -3   0   2      462.65      534.88     17.87 o 
  -2   0   2    37098.43    36744.10    134.46 o 
  -1   0   2     4329.34     4282.61     46.83 o 
   0   0   2    12870.09    12582.42    132.36 o 
   1   0   2     8852.22     8932.05     53.74 o 
   2   0   2    36069.07    33946.81    112.38 o 
   3   0   2     2303.35     2221.87     23.00 o 
   4   0   2      931.52      933.03     16.60 o 
   5   0   2     2904.50     2824.40     22.54 o 
   6   0   2      256.65      263.04     16.16 o 
   7   0   2      174.27      199.64     11.34 o 
   8   0   2      137.63      154.58     12.29 o 
   9   0   2       14.03       21.08     11.87 o 
  10   0   2       45.15       43.32     14.05 o 
  11   0   2       30.36       25.42     15.36 o 
 -11   1   2       60.50       55.56     10.95 o 
 -10   1   2      137.64      126.36     10.37 o 
  -9   1   2      399.01      410.74     12.01 o 
  -8   1   2       73.41       74.22      9.07 o 
  -7   1   2     1360.87     1368.77     14.48 o 
  -6   1   2      308.24      292.02     10.52 o 
  -5   1   2     4050.74     3860.99     21.51 o 
  -4   1   2      172.11      239.98      8.76 o 
  -3   1   2     1824.11     1940.08     19.41 o 
  -2   1   2     2291.17     2274.72     24.60 o 
  -1   1   2     3043.37     2987.31     27.82 o 
   0   1   2     1685.94     1672.64     19.94 o 
   1   1   2     2263.91     2328.42     20.24 o 
   2   1   2     1831.23     1856.60     16.46 o 
   3   1   2     1189.02     1150.93     13.29 o 
   4   1   2      258.57      219.26      8.67 o 
   5   1   2      289.65      295.31      8.40 o 
   6   1   2     2665.04     2648.99     31.94 o 
   7   1   2     1540.64     1544.24     15.79 o 
   8   1   2      501.64      537.05     11.47 o 
   9   1   2       99.22       99.64      9.01 o 
  10   1   2       43.79       40.26     10.20 o 
  11   1   2      187.03      160.79     12.48 o 
 -11   2   2       39.52       44.64     11.11 o 
 -10   2   2       98.89      106.92     10.37 o 
  -9   2   2       40.79       47.41      9.14 o 
  -8   2   2       93.52       97.78      9.31 o 
  -7   2   2     1295.83     1320.13     13.64 o 
  -6   2   2       34.95       26.50      8.17 o 
  -5   2   2      174.11      181.27      8.98 o 
  -4   2   2        3.20        1.07      7.45 o 
  -3   2   2       56.14       53.40      7.21 o 
  -2   2   2     2539.68     2411.97     24.27 o 
  -1   2   2     5482.28     5528.25     37.63 o 
   0   2   2     6017.61     5880.52     34.70 o 
   1   2   2     5759.56     5709.74     31.99 o 
   2   2   2      101.62      101.62      7.35 o 
   3   2   2     8079.69     7833.30     46.54 o 
   4   2   2     2383.58     2275.18     15.51 o 
   5   2   2     5137.44     5046.82     28.98 o 
   6   2   2       14.98       18.96      6.97 o 
   7   2   2     1407.13     1392.89     12.54 o 
   8   2   2       50.17       55.54      7.62 o 
   9   2   2        6.89       12.74      8.91 o 
  10   2   2        1.79        0.09      8.82 o 
  11   2   2        3.39        8.94      9.22 o 
 -11   3   2       17.25       21.30     11.01 o 
 -10   3   2      170.06      173.65      9.61 o 
  -9   3   2       50.23       55.44      8.65 o 
  -8   3   2       17.16       19.29      8.69 o 
  -7   3   2      488.13      477.53      9.93 o 
  -6   3   2      361.11      387.41     10.43 o 
  -5   3   2      148.19      135.41      7.65 o 
  -4   3   2      983.74      959.97     12.85 o 
  -3   3   2       29.33       38.01      7.41 o 
  -2   3   2     1011.87      926.58     15.44 o 
  -1   3   2    26068.97    24918.68    156.28 o 
   0   3   2     4361.76     4372.42     30.14 o 
   1   3   2      261.90      298.70      9.68 o 
   2   3   2    12308.05    12216.51     92.05 o 
   3   3   2      955.98      900.75     11.94 o 
   4   3   2      255.22      219.96      8.11 o 
   5   3   2      432.22      393.35      8.33 o 
   6   3   2       87.11       76.65      7.71 o 
   7   3   2     1548.97     1554.13     16.73 o 
   8   3   2      622.75      660.46     11.34 o 
   9   3   2        0.96        2.91      9.51 o 
  10   3   2      109.11       97.54      9.46 o 
  11   3   2      296.74      253.88     12.47 o 
 -11   4   2      137.47      116.44     12.24 o 
 -10   4   2        2.24        8.87     10.37 o 
  -9   4   2      319.28      315.91     10.33 o 
  -8   4   2        0.57       -0.88      8.61 o 
  -7   4   2     1566.58     1516.21     17.82 o 
  -6   4   2        0.43        8.97      7.90 o 
  -5   4   2     2986.06     2769.84     18.39 o 
  -4   4   2     3487.49     3382.55     21.80 o 
  -3   4   2      461.33      423.68     10.72 o 
  -2   4   2       10.59       17.64      8.12 o 
  -1   4   2     1313.34     1347.46     17.92 o 
   0   4   2    20831.48    20656.17    131.29 o 
   1   4   2     1575.82     1551.65     16.23 o 
   2   4   2        6.59        8.30      6.36 o 
   3   4   2      898.88      909.20     11.55 o 
   4   4   2      354.91      398.67      8.80 o 
   5   4   2        3.98        4.27      6.08 o 
   6   4   2     1238.22     1258.83     12.75 o 
   7   4   2       72.53       89.39      7.93 o 
   8   4   2      893.80      945.23     13.88 o 
   9   4   2       85.03       95.94      9.31 o 
  10   4   2      235.47      227.34     11.46 o 
  11   4   2      199.29      162.52     11.45 o 
 -11   5   2      100.87       98.25     11.91 o 
 -10   5   2       12.43        8.96      8.81 o 
  -9   5   2      628.88      653.04     11.93 o 
  -8   5   2      316.67      335.76      9.80 o 
  -7   5   2      817.82      821.50     11.95 o 
  -6   5   2      106.91      106.28      8.79 o 
  -5   5   2      150.48      136.88      8.43 o 
  -4   5   2      912.33      915.48     12.92 o 
  -3   5   2     9695.36     9336.55     52.45 o 
  -2   5   2       21.70       29.60      7.00 o 
  -1   5   2     3638.82     3662.06     26.29 o 
   0   5   2       51.74       61.96      8.07 o 
   1   5   2     5445.23     5329.15     27.83 o 
   2   5   2      721.86      684.44     10.97 o 
   3   5   2     3183.85     3263.17     18.89 o 
   4   5   2      552.43      581.44      9.39 o 
   5   5   2     2061.67     2089.87     17.94 o 
   6   5   2       20.27       30.54      7.75 o 
   7   5   2      154.93      159.25      8.25 o 
   8   5   2      314.75      313.70     10.21 o 
   9   5   2      282.98      312.82     11.06 o 
  10   5   2      518.87      490.68     15.37 o 
  11   5   2       57.35       45.60     10.41 o 
 -11   6   2       31.66       39.83     12.34 o 
 -10   6   2     1541.57     1631.40     22.83 o 
  -9   6   2      440.43      500.93     11.49 o 
  -8   6   2     1114.72     1174.66     13.64 o 
  -7   6   2     2060.29     2117.87     15.74 o 
  -6   6   2      214.07      215.94      9.20 o 
  -5   6   2      958.29      965.26     12.62 o 
  -4   6   2     1125.06     1291.07     13.79 o 
  -3   6   2     1699.00     1659.27     16.49 o 
  -2   6   2      945.90      882.23     13.92 o 
  -1   6   2      898.63      967.94     14.39 o 
   0   6   2      313.36      283.91      9.50 o 
   1   6   2     5463.86     5375.97     38.88 o 
   2   6   2      546.42      544.73     10.50 o 
   3   6   2     4396.49     4033.28     20.81 o 
   4   6   2     5997.40     5798.22     46.91 o 
   5   6   2      524.47      519.79      9.51 o 
   6   6   2     1987.76     2017.65     20.58 o 
   7   6   2       81.26       88.85      9.18 o 
   8   6   2       52.16       52.88      9.59 o 
   9   6   2      508.26      571.97     13.76 o 
  10   6   2      135.17      146.42      9.76 o 
  11   6   2       18.23       15.60     11.91 o 
 -11   7   2       19.58       17.52     10.53 o 
 -10   7   2       67.01       72.52      9.93 o 
  -9   7   2     1393.35     1385.11     15.03 o 
  -8   7   2      803.31      803.13     11.79 o 
  -7   7   2       49.65       55.46      8.06 o 
  -6   7   2      333.77      320.18      9.99 o 
  -5   7   2       32.20       20.18      8.65 o 
  -4   7   2     3148.09     3091.36     20.33 o 
  -3   7   2     1327.73     1065.85     13.63 o 
  -2   7   2       52.40       47.36      7.15 o 
  -1   7   2     3047.52     2934.61     22.01 o 
   0   7   2     5903.39     5970.65     35.40 o 
   1   7   2     1038.07     1011.08     13.62 o 
   2   7   2     2583.55     2495.25     17.80 o 
   3   7   2        2.13        3.57      6.73 o 
   4   7   2       27.49       17.57      6.58 o 
   5   7   2     1300.37     1282.22     12.18 o 
   6   7   2        0.00        1.55      7.32 o 
   7   7   2       26.84       27.57      8.01 o 
   8   7   2      136.97      146.09      8.92 o 
   9   7   2       55.53       56.08      9.95 o 
  10   7   2      657.82      657.19     16.09 o 
 -11   8   2      294.52      276.24     13.63 o 
 -10   8   2       28.07       30.75     10.01 o 
  -9   8   2        0.04        4.14      9.45 o 
  -8   8   2       97.35       82.54      9.18 o 
  -7   8   2      687.79      754.76     11.38 o 
  -6   8   2     3089.55     2988.80     23.74 o 
  -5   8   2     1561.19     1511.78     15.28 o 
  -4   8   2      727.47      663.60     10.76 o 
  -3   8   2     2342.47     2336.88     18.16 o 
  -2   8   2      898.09      827.64     12.49 o 
  -1   8   2        4.34        8.57      7.05 o 
   0   8   2     3546.25     3560.84     22.88 o 
   1   8   2      373.01      373.64      9.08 o 
   2   8   2      421.64      390.54      9.53 o 
   3   8   2      139.95      119.44      7.30 o 
   4   8   2      359.87      422.15      8.53 o 
   5   8   2      434.77      375.20      8.74 o 
   6   8   2       21.36       26.64      8.10 o 
   7   8   2       37.26       40.55      8.39 o 
   8   8   2      822.23      909.74     15.84 o 
   9   8   2        0.15        3.53     10.27 o 
  10   8   2       65.88       72.47     11.11 o 
 -11   9   2      100.11      101.78     12.21 o 
 -10   9   2      362.47      359.93     12.73 o 
  -9   9   2       20.06       21.51      8.65 o 
  -8   9   2      116.29      130.53      9.56 o 
  -7   9   2      931.90      921.77     12.24 o 
  -6   9   2     1322.36     1393.20     14.68 o 
  -5   9   2        0.33        8.91      8.41 o 
  -4   9   2     2001.90     1901.68     16.10 o 
  -3   9   2       58.38       65.46      7.08 o 
  -2   9   2     1267.22     1301.93     14.67 o 
  -1   9   2       46.72       28.83      7.51 o 
   0   9   2      202.18      244.44      8.48 o 
   1   9   2     1263.29     1205.92     13.53 o 
   2   9   2       81.32      115.15      7.16 o 
   3   9   2      101.36      120.66      7.88 o 
   4   9   2       28.16       34.65      6.19 o 
   5   9   2      822.30      801.09     10.98 o 
   6   9   2      123.09      120.16      8.03 o 
   7   9   2     1702.50     1716.79     24.81 o 
   8   9   2      178.42      179.08      9.46 o 
   9   9   2      235.84      249.22     11.33 o 
  10   9   2       13.22       19.09     10.26 o 
 -11  10   2       28.41       23.00     11.69 o 
 -10  10   2       61.66       60.40     10.93 o 
  -9  10   2       12.18       13.86      9.06 o 
  -8  10   2      674.29      670.60     12.00 o 
  -7  10   2      450.14      426.38     10.52 o 
  -6  10   2       33.47       20.63      8.04 o 
  -5  10   2       43.83       55.07      7.49 o 
  -4  10   2       23.99        8.50      8.27 o 
  -3  10   2        0.15        6.92      7.48 o 
  -2  10   2     2261.99     2106.01     17.22 o 
  -1  10   2      185.25      188.63      8.51 o 
   0  10   2     4074.98     4216.45     28.94 o 
   1  10   2      229.07      202.90      8.35 o 
   2  10   2       42.28       24.53      7.11 o 
   3  10   2      888.61      837.04     11.36 o 
   4  10   2      581.32      613.53     10.04 o 
   5  10   2     1525.45     1558.31     13.11 o 
   6  10   2      291.70      302.60      9.89 o 
   7  10   2       85.53       99.28      8.83 o 
   8  10   2      931.76      972.97     16.00 o 
   9  10   2      358.26      347.53     10.63 o 
  10  10   2       83.28       78.42     10.62 o 
 -11  11   2      152.70      130.09     13.62 o 
 -10  11   2       24.86       24.16     11.18 o 
  -9  11   2      457.27      436.08     11.53 o 
  -8  11   2        4.26       10.74      9.50 o 
  -7  11   2      164.91      169.78      9.13 o 
  -6  11   2      230.65      231.29      9.57 o 
  -5  11   2      369.88      374.84      9.30 o 
  -4  11   2     1081.63     1054.67     13.75 o 
  -3  11   2       32.95       18.73      7.47 o 
  -2  11   2       54.42       60.04      7.36 o 
  -1  11   2      365.35      398.86      9.90 o 
   0  11   2        0.26        6.36      6.60 o 
   1  11   2        0.78        3.00      6.48 o 
   2  11   2     1587.73     1652.50     14.54 o 
   3  11   2     1350.21     1405.16     13.08 o 
   4  11   2      538.72      590.85     10.02 o 
   5  11   2       97.42       99.22      7.81 o 
   6  11   2       27.40       34.93      7.87 o 
   7  11   2      331.87      367.92      9.68 o 
   8  11   2       27.24       31.70      8.95 o 
   9  11   2      353.85      366.78     11.32 o 
  10  11   2      235.18      240.95     12.36 o 
 -10  12   2      263.57      260.95     12.08 o 
  -9  12   2      204.42      225.90     10.48 o 
  -8  12   2       43.05       44.80      8.81 o 
  -7  12   2      219.77      216.03      9.47 o 
  -6  12   2     2984.48     2978.12     21.46 o 
  -5  12   2      362.93      380.47      9.81 o 
  -4  12   2       62.47       59.22      7.61 o 
  -3  12   2     3723.41     3726.07     25.25 o 
  -2  12   2     1657.07     1604.97     14.81 o 
  -1  12   2       79.59       74.45      7.48 o 
   0  12   2      657.58      534.76     10.45 o 
   1  12   2      841.18      733.88     11.29 o 
   2  12   2     4131.82     4049.44     33.66 o 
   3  12   2     5343.77     4957.88     31.66 o 
   4  12   2      113.40      108.10      8.25 o 
   5  12   2      299.20      275.39      9.35 o 
   6  12   2       99.85       94.95      7.52 o 
   7  12   2       71.66       64.68      8.52 o 
   8  12   2      596.16      606.90     11.72 o 
   9  12   2      134.67      132.46     10.26 o 
  10  12   2        1.15        1.78     10.45 o 
 -10  13   2      101.87      111.33     11.62 o 
  -9  13   2      533.44      560.54     11.95 o 
  -8  13   2      592.40      634.08     11.95 o 
  -7  13   2      382.09      402.82     10.65 o 
  -6  13   2       88.35       86.48      8.48 o 
  -5  13   2        7.92        5.48      7.34 o 
  -4  13   2      477.96      446.18      9.38 o 
  -3  13   2      316.36      335.94      9.81 o 
  -2  13   2        3.22        1.71      6.89 o 
  -1  13   2        3.64        5.58      6.63 o 
   0  13   2     1254.08     1351.03     13.61 o 
   1  13   2     4988.19     4975.42     23.66 o 
   2  13   2     1044.32      982.67     12.74 o 
   3  13   2      337.41      372.15     10.09 o 
   4  13   2      914.10      860.58     10.98 o 
   5  13   2      172.98      175.56      8.57 o 
   6  13   2        4.74        4.02      8.24 o 
   7  13   2      138.68      145.96      8.88 o 
   8  13   2       96.20      100.90      9.00 o 
   9  13   2       22.63       39.89     11.16 o 
  10  13   2       86.28       89.39     11.01 o 
 -10  14   2      468.97      415.68     12.28 o 
  -9  14   2       12.82       13.62      9.78 o 
  -8  14   2        3.70       -4.27      9.40 o 
  -7  14   2      251.66      265.71      9.49 o 
  -6  14   2       57.51       78.68      9.53 o 
  -5  14   2     1353.96     1257.80     13.56 o 
  -4  14   2     1669.59     1535.68     18.76 o 
  -3  14   2      614.97      618.83     10.68 o 
  -2  14   2     6553.70     6574.90     28.20 o 
  -1  14   2      276.56      262.37      9.01 o 
   0  14   2      372.28      273.04      9.21 o 
   1  14   2      302.76      354.96      9.42 o 
   2  14   2     1117.43     1114.88     12.76 o 
   3  14   2      439.22      444.08      9.77 o 
   4  14   2     3173.98     3159.28     26.21 o 
   5  14   2       44.97       39.19      8.81 o 
   6  14   2       96.12       97.98      8.00 o 
   7  14   2       31.10       48.81      9.25 o 
   8  14   2      106.46      114.56      9.16 o 
   9  14   2      147.07      124.09     10.06 o 
  10  14   2       16.69       21.19     11.62 o 
 -10  15   2      102.82       86.70     11.04 o 
  -9  15   2       20.79       23.46      9.78 o 
  -8  15   2       89.87      110.18      9.81 o 
  -7  15   2      512.73      500.34     10.81 o 
  -6  15   2       97.01       97.52      9.56 o 
  -5  15   2     1693.37     1693.29     17.97 o 
  -4  15   2      565.14      532.72     10.48 o 
  -3  15   2     7507.68     7374.69     58.79 o 
  -2  15   2      109.53      120.72      7.55 o 
  -1  15   2     1324.82     1208.47     12.82 o 
   0  15   2      616.59      609.06     10.53 o 
   1  15   2     3172.34     2959.41     28.26 o 
   2  15   2       68.07       67.46      9.12 o 
   3  15   2      170.17      179.18      8.25 o 
   4  15   2       30.28       39.31      9.01 o 
   5  15   2      103.83      107.91      9.00 o 
   6  15   2      104.90      105.89      8.59 o 
   7  15   2       14.47       17.28      8.09 o 
   8  15   2       21.78       23.32     10.19 o 
   9  15   2       80.58       73.48     10.31 o 
 -10  16   2      115.32      117.05     12.56 o 
  -9  16   2        6.99       16.09     10.70 o 
  -8  16   2      508.73      512.20     12.06 o 
  -7  16   2       48.72       43.00      9.47 o 
  -6  16   2      205.68      228.13      8.97 o 
  -5  16   2        8.29       14.31      7.46 o 
  -4  16   2       36.77       33.10      8.04 o 
  -3  16   2       33.17       44.58      7.66 o 
  -2  16   2        0.13       -1.85      7.15 o 
  -1  16   2      101.47       89.88      7.24 o 
   0  16   2      160.60      161.83      8.78 o 
   1  16   2     1820.62     1804.46     15.62 o 
   2  16   2      570.76      577.66     10.53 o 
   3  16   2     2014.24     1964.07     15.64 o 
   4  16   2      589.09      557.22     10.87 o 
   5  16   2      535.99      569.00     11.08 o 
   6  16   2      556.41      537.74     10.53 o 
   7  16   2      322.84      346.70     10.23 o 
   8  16   2       17.11       23.76      9.31 o 
   9  16   2      176.04      154.35     10.29 o 
 -10  17   2       35.41       31.94     11.74 o 
  -9  17   2       30.75       24.29     10.41 o 
  -8  17   2      289.00      291.93     11.99 o 
  -7  17   2      368.25      382.81     11.31 o 
  -6  17   2      160.97      175.96      9.28 o 
  -5  17   2      215.25      219.03     10.44 o 
  -4  17   2      586.72      623.07     11.50 o 
  -3  17   2      159.49      134.32      9.11 o 
  -2  17   2      968.51      936.49     12.53 o 
  -1  17   2      787.12      717.36     11.11 o 
   0  17   2     1608.76     1527.50     13.77 o 
   1  17   2       18.32       16.16      7.44 o 
   2  17   2      770.19      738.90     11.03 o 
   3  17   2     2045.48     2032.23     17.16 o 
   4  17   2      960.82      950.36     13.35 o 
   5  17   2       29.83       38.03      8.94 o 
   6  17   2     1265.60     1345.46     14.19 o 
   7  17   2        7.52        6.77     10.07 o 
   8  17   2      242.15      264.52     12.52 o 
   9  17   2       26.69       28.62     11.71 o 
  -9  18   2      472.51      478.61     14.32 o 
  -8  18   2        9.17       10.30     10.77 o 
  -7  18   2     1010.49     1067.86     14.74 o 
  -6  18   2      597.73      630.76     11.83 o 
  -5  18   2      317.45      336.13     10.44 o 
  -4  18   2        0.25        1.32      8.42 o 
  -3  18   2     1201.91     1209.38     13.61 o 
  -2  18   2       24.99       20.03      8.12 o 
  -1  18   2     1852.58     1835.38     14.53 o 
   0  18   2       34.68       49.93      8.58 o 
   1  18   2      668.54      669.30     11.00 o 
   2  18   2      148.59      151.86      9.04 o 
   3  18   2       31.70       31.36      7.82 o 
   4  18   2      461.15      484.87     11.35 o 
   5  18   2      702.33      700.28     12.08 o 
   6  18   2      186.07      211.26     10.53 o 
   7  18   2      353.21      368.61     13.63 o 
   8  18   2       48.53       47.35     10.78 o 
   9  18   2       21.68       15.56      9.84 o 
  -9  19   2       56.72       58.31     12.76 o 
  -8  19   2      733.17      770.69     14.56 o 
  -7  19   2      594.20      630.82     13.21 o 
  -6  19   2      387.40      387.82     12.60 o 
  -5  19   2     2271.58     2275.69     27.76 o 
  -4  19   2       89.25       85.52      9.45 o 
  -3  19   2      263.78      275.59     10.12 o 
  -2  19   2     1310.76     1378.43     13.73 o 
  -1  19   2     2512.20     2453.54     17.00 o 
   0  19   2     1394.66     1344.18     12.78 o 
   1  19   2      315.37      298.60      8.84 o 
   2  19   2      759.47      760.69     11.74 o 
   3  19   2        0.18        0.02      8.71 o 
   4  19   2       82.78       88.01     10.07 o 
   5  19   2     1703.62     1702.31     15.67 o 
   6  19   2      224.72      234.01     11.23 o 
   7  19   2       35.59       40.13     11.43 o 
   8  19   2       24.59       31.87     10.90 o 
   9  19   2      245.35      227.72     15.23 o 
  -9  20   2        8.60        2.46     12.00 o 
  -8  20   2      466.71      477.05     14.07 o 
  -7  20   2       28.56       21.42     11.77 o 
  -6  20   2      752.33      780.35     13.05 o 
  -5  20   2      195.92      218.16     10.82 o 
  -4  20   2        6.75        7.07      8.77 o 
  -3  20   2        1.90        5.39      8.78 o 
  -2  20   2      247.39      235.75      9.05 o 
  -1  20   2      762.57      760.20     11.11 o 
   0  20   2      923.32      874.92     11.93 o 
   1  20   2      845.24      828.15     11.74 o 
   2  20   2      693.85      668.86     15.06 o 
   3  20   2       28.32       37.15      8.20 o 
   4  20   2        8.77       14.36      8.41 o 
   5  20   2      889.70      907.37     16.11 o 
   6  20   2      213.05      226.93     10.08 o 
   7  20   2      687.84      721.11     13.45 o 
   8  20   2      502.31      510.20     31.76 o 
  -9  21   2      208.66      170.16     14.91 o 
  -8  21   2       60.77       57.93     13.28 o 
  -7  21   2     1300.41     1348.29     15.80 o 
  -6  21   2      570.22      597.15     16.31 o 
  -5  21   2      291.68      299.39     10.78 o 
  -4  21   2      442.42      484.24     11.83 o 
  -3  21   2       33.57       48.24      8.85 o 
  -2  21   2       19.22       21.66      7.65 o 
  -1  21   2      146.64      145.71      8.58 o 
   0  21   2      402.14      386.13      9.98 o 
   1  21   2     1850.23     1935.51     16.69 o 
   2  21   2      168.43      187.77     10.13 o 
   3  21   2       47.02       50.59      8.72 o 
   4  21   2      693.75      715.13     17.87 o 
   5  21   2      177.94      204.23      9.46 o 
   6  21   2      751.53      797.32     19.69 o 
   7  21   2      486.66      495.84     14.66 o 
   8  21   2        9.72        9.19     13.68 o 
  -8  22   2      400.85      341.53     15.51 o 
  -7  22   2        3.19        5.52     10.58 o 
  -6  22   2       17.82       29.72     10.71 o 
  -5  22   2      293.33      299.83     11.61 o 
  -4  22   2     1198.52     1240.06     22.25 o 
  -3  22   2      393.58      397.49     11.83 o 
  -2  22   2      217.63      230.31      9.74 o 
  -1  22   2       20.08       23.11      7.81 o 
   0  22   2      948.63     1005.61     12.78 o 
   1  22   2      287.30      284.08      9.92 o 
   2  22   2      690.71      739.36     12.15 o 
   3  22   2        1.44        3.89     10.31 o 
   4  22   2      115.13      116.47      9.59 o 
   5  22   2       16.47       19.04     10.48 o 
   6  22   2       41.75       40.96     10.11 o 
   7  22   2      238.95      260.95     13.91 o 
   8  22   2        6.65        2.75     11.44 o 
  -8  23   2      214.30      187.78     12.70 o 
  -7  23   2        8.19       16.03     11.60 o 
  -6  23   2      441.49      478.74     13.32 o 
  -5  23   2        0.14       -0.51      9.64 o 
  -4  23   2      454.85      483.69     11.82 o 
  -3  23   2      519.23      529.42     12.91 o 
  -2  23   2      629.93      618.03     12.23 o 
  -1  23   2       13.68       24.10      8.28 o 
   0  23   2       62.26       78.62      8.96 o 
   1  23   2      104.91      108.74     10.96 o 
   2  23   2       69.37       68.82      9.51 o 
   3  23   2      115.79      119.32      9.77 o 
   4  23   2       41.61       43.46      9.45 o 
   5  23   2        4.28       11.98     11.31 o 
   6  23   2       37.47       38.94     10.61 o 
   7  23   2      671.26      651.11     24.99 o 
  -8  24   2        5.25       10.36     13.00 o 
  -7  24   2        1.13        4.49     11.86 o 
  -6  24   2      237.43      244.52     11.52 o 
  -5  24   2      808.15      862.93     13.83 o 
  -4  24   2      112.63      113.40      9.76 o 
  -3  24   2      469.69      488.65     11.10 o 
  -2  24   2       52.29       59.98      9.43 o 
  -1  24   2       70.76       73.69      9.78 o 
   0  24   2     1097.38     1094.71     16.67 o 
   1  24   2      785.51      835.87     14.74 o 
   2  24   2      308.85      329.37     10.71 o 
   3  24   2      573.66      578.32     13.73 o 
   4  24   2      184.65      184.32     11.34 o 
   5  24   2       21.75       29.06     10.92 o 
   6  24   2      480.86      490.07     13.11 o 
   7  24   2      126.06      130.53     14.71 o 
  -7  25   2       26.79       30.74     11.53 o 
  -6  25   2        6.45       11.26      9.73 o 
  -5  25   2        4.55        2.56     11.19 o 
  -4  25   2        0.96        6.10     10.51 o 
  -3  25   2      181.06      181.44     10.89 o 
  -2  25   2        3.90        3.20      9.04 o 
  -1  25   2      134.78      153.70      9.95 o 
   0  25   2       79.75       89.14      9.27 o 
   1  25   2      779.42      834.52     13.23 o 
   2  25   2     1286.81     1395.19     20.30 o 
   3  25   2      201.78      205.61     10.77 o 
   4  25   2     1141.72     1128.30     23.28 o 
   5  25   2       16.72       20.73      8.65 o 
   6  25   2       13.04       14.59     11.04 o 
   7  25   2        1.63       -3.17     13.73 o 
  -7  26   2      116.22      107.45     13.64 o 
  -6  26   2        1.84       -0.77     11.66 o 
  -5  26   2      141.51      131.92     12.02 o 
  -4  26   2      630.60      638.64     12.75 o 
  -3  26   2       61.97       65.88      9.50 o 
  -2  26   2     1429.28     1480.33     27.38 o 
  -1  26   2      392.84      407.81     11.23 o 
   0  26   2       35.37       39.54      9.10 o 
   1  26   2        0.61        4.36     10.24 o 
   2  26   2       43.15       49.33      9.98 o 
   3  26   2      264.43      263.49     11.50 o 
   4  26   2      364.51      368.87     11.84 o 
   5  26   2       41.03       34.00     11.84 o 
   6  26   2       43.92       42.82     10.40 o 
  -6  27   2        2.68        9.16     11.51 o 
  -5  27   2      108.57      108.84     12.45 o 
  -4  27   2       71.16       77.64     11.50 o 
  -3  27   2      785.65      823.87     15.11 o 
  -2  27   2       43.29       42.24     10.29 o 
  -1  27   2     1056.17     1073.45     14.36 o 
   0  27   2      407.15      441.40     11.56 o 
   1  27   2      444.43      471.49     13.08 o 
   2  27   2       70.53       69.03     10.40 o 
   3  27   2       94.64      100.51     11.43 o 
   4  27   2       10.79       17.45     10.66 o 
   5  27   2      316.14      362.18     14.49 o 
   6  27   2      125.02      103.27     11.76 o 
  -6  28   2       15.87       13.65     12.77 o 
  -5  28   2        2.31        5.65     10.76 o 
  -4  28   2        1.34        0.56     10.92 o 
  -3  28   2       92.11       93.12     11.05 o 
  -2  28   2      112.17      110.50     10.86 o 
  -1  28   2       33.48       33.37     10.60 o 
   0  28   2       52.97       51.23      9.81 o 
   1  28   2       13.87       19.64     11.17 o 
   2  28   2        0.17       -1.58     10.43 o 
   3  28   2      140.58      137.58     10.79 o 
   4  28   2        1.56        6.92     10.66 o 
   5  28   2       16.49       24.10     11.44 o 
  -5  29   2      177.28      148.71     14.31 o 
  -4  29   2        5.94       -5.55     11.03 o 
  -3  29   2      389.03      400.68     20.23 o 
  -2  29   2        5.47        4.53     11.83 o 
  -1  29   2      315.34      342.27     12.26 o 
   0  29   2      118.47      122.73     12.52 o 
   1  29   2      319.16      313.70     13.11 o 
   2  29   2       23.27       16.71     11.59 o 
   3  29   2      214.44      179.87     12.85 o 
   4  29   2      223.44      203.07     11.08 o 
   5  29   2        3.13        6.91     11.98 o 
  -4  30   2      237.19      237.23     12.86 o 
  -3  30   2       18.19       20.11     10.58 o 
  -2  30   2       38.98       40.34     13.36 o 
  -1  30   2      223.56      224.79     12.31 o 
   0  30   2      120.89      123.67     12.26 o 
   1  30   2       33.57       34.51     11.02 o 
   2  30   2      208.76      200.41     12.45 o 
   3  30   2       31.91       30.23     11.69 o 
   4  30   2      110.59       85.84     13.24 o 
  -4  31   2        9.14        8.30     11.58 o 
  -3  31   2        7.62        1.39     11.81 o 
  -2  31   2       21.15       26.18     12.94 o 
  -1  31   2       45.22       38.00     12.02 o 
   0  31   2       24.72       23.75     11.81 o 
   1  31   2      371.99      376.11     15.05 o 
   2  31   2      326.50      316.53     18.30 o 
   3  31   2        0.00       -1.64     12.55 o 
  -2  32   2      146.33       98.36     12.71 o 
  -1  32   2        0.01        5.52     14.08 o 
   0  32   2      229.77      193.02     13.86 o 
   1  32   2        5.11       17.51     14.50 o 
   2  32   2       75.08       62.87     12.26 o 
 -11   1   3        0.25        0.15     11.56 o 
 -10   1   3       12.01       19.83      9.59 o 
  -9   1   3       27.74       18.99     10.63 o 
  -8   1   3        6.76       15.66      8.08 o 
  -7   1   3       71.96       65.27      8.16 o 
  -6   1   3       15.55       12.46      7.89 o 
  -5   1   3       21.92       18.34      7.37 o 
  -4   1   3     1030.37      989.31     13.77 o 
  -3   1   3    12151.93    12146.87     63.73 o 
  -2   1   3      378.76      433.62     10.76 o 
  -1   1   3     7334.87     7189.13     35.25 o 
   0   1   3      458.28      497.30     11.48 o 
   1   1   3     2265.81     2060.15     17.04 o 
   2   1   3     4348.36     4285.02     22.42 o 
   3   1   3        2.95        5.00      6.32 o 
   4   1   3     6675.82     6674.14     32.97 o 
   5   1   3       63.41       82.15      6.55 o 
   6   1   3       14.00        7.71      7.24 o 
   7   1   3      240.34      234.33      9.73 o 
   8   1   3      135.37      132.90      7.97 o 
   9   1   3       13.31       17.18      8.07 o 
  10   1   3       41.81       45.33     10.66 o 
 -11   2   3      159.26      167.23     12.12 o 
 -10   2   3      140.27      131.14     11.34 o 
  -9   2   3        1.29        1.59      9.08 o 
  -8   2   3        1.58        6.63      9.04 o 
  -7   2   3      228.48      229.12      9.42 o 
  -6   2   3     1472.94     1395.94     13.91 o 
  -5   2   3     4109.58     4014.59     36.14 o 
  -4   2   3     1867.50     1919.73     17.24 o 
  -3   2   3        1.10        1.43      7.41 o 
  -2   2   3      399.67      423.47     10.99 o 
  -1   2   3      235.96      245.91      9.59 o 
   0   2   3      764.03      750.79     12.33 o 
   1   2   3      561.16      546.31     10.07 o 
   2   2   3       60.34      123.45      7.50 o 
   3   2   3     7700.00     7754.77     42.97 o 
   4   2   3     1457.84     1418.70     14.47 o 
   5   2   3       23.57       26.41      6.63 o 
   6   2   3        4.03       10.55      8.31 o 
   7   2   3      126.10      131.66      8.52 o 
   8   2   3      196.52      195.55      9.52 o 
   9   2   3       42.55       32.34      8.35 o 
  10   2   3       17.98       12.73      8.97 o 
 -11   3   3      178.82      167.86     12.65 o 
 -10   3   3      127.73      135.45     10.57 o 
  -9   3   3        1.66        4.95      9.33 o 
  -8   3   3       16.10       15.56      8.49 o 
  -7   3   3        0.04        3.09      7.89 o 
  -6   3   3     1004.94     1032.10     13.09 o 
  -5   3   3       55.03       70.66      8.07 o 
  -4   3   3       72.52      129.72      9.17 o 
  -3   3   3     1291.88     1212.58     15.42 o 
  -2   3   3     2636.81     2611.62     21.73 o 
  -1   3   3     6820.54     6808.62     41.19 o 
   0   3   3    21617.07    20914.86    125.59 o 
   1   3   3      164.40      155.87      7.36 o 
   2   3   3      161.24      170.99      8.22 o 
   3   3   3      379.88      387.06      8.74 o 
   4   3   3      547.41      453.67      9.38 o 
   5   3   3      115.74      117.34      7.41 o 
   6   3   3     1349.83     1337.11     15.23 o 
   7   3   3      228.74      240.39      9.32 o 
   8   3   3       25.21       30.79      8.26 o 
   9   3   3      292.34      291.22      9.09 o 
  10   3   3      118.97      107.49     10.02 o 
 -11   4   3        0.83       -1.21     11.08 o 
 -10   4   3        0.93        2.13     10.24 o 
  -9   4   3      347.02      365.38     11.01 o 
  -8   4   3        6.14        4.40     10.22 o 
  -7   4   3     2566.91     2520.77     20.21 o 
  -6   4   3      756.36      688.00     11.57 o 
  -5   4   3      252.59      242.84      9.39 o 
  -4   4   3     1150.53     1072.07     14.85 o 
  -3   4   3      840.46      792.07     13.09 o 
  -2   4   3     1825.40     1740.27     17.48 o 
  -1   4   3     4054.27     3838.59     24.38 o 
   0   4   3      462.69      486.71     10.19 o 
   1   4   3      120.28      156.81      7.53 o 
   2   4   3      111.91      123.01      7.20 o 
   3   4   3      179.48      199.67      7.35 o 
   4   4   3     2204.14     2073.89     18.97 o 
   5   4   3     2606.91     2689.58     22.59 o 
   6   4   3     2669.85     2622.95     28.03 o 
   7   4   3      806.68      784.60     15.52 o 
   8   4   3      140.60      154.43      8.87 o 
   9   4   3       74.78       72.90      9.19 o 
  10   4   3       50.30       51.90      9.65 o 
 -11   5   3       55.78       57.34     11.65 o 
 -10   5   3       61.95       77.51     10.64 o 
  -9   5   3      184.94      173.55     10.16 o 
  -8   5   3     2371.08     2350.62     29.87 o 
  -7   5   3        1.33        3.01      8.87 o 
  -6   5   3     2960.69     2902.16     20.44 o 
  -5   5   3     1922.56     1797.58     15.84 o 
  -4   5   3     4733.17     4715.76     25.42 o 
  -3   5   3      408.79      407.13     10.57 o 
  -2   5   3      312.73      239.94      8.95 o 
  -1   5   3        0.72        3.43      6.78 o 
   0   5   3    13958.79    13846.59     77.89 o 
   1   5   3     2039.76     2172.35     20.38 o 
   2   5   3       37.56       50.78      6.60 o 
   3   5   3        2.04       12.40      7.60 o 
   4   5   3      320.28      328.43      7.88 o 
   5   5   3     4119.96     4086.18     33.21 o 
   6   5   3       76.69       73.39      7.73 o 
   7   5   3     1617.57     1671.91     18.15 o 
   8   5   3        2.82        3.86      8.56 o 
   9   5   3       57.81       50.54      8.56 o 
  10   5   3        3.00        1.78     10.70 o 
 -11   6   3       40.82       37.02     10.49 o 
 -10   6   3       10.64       13.79     10.71 o 
  -9   6   3      257.36      265.98     10.73 o 
  -8   6   3       73.16       78.27     10.03 o 
  -7   6   3      867.53      827.09     12.64 o 
  -6   6   3     1376.72     1361.10     14.20 o 
  -5   6   3     1287.96     1249.96     13.57 o 
  -4   6   3     1483.10     1427.93     15.21 o 
  -3   6   3      165.93      223.84      8.83 o 
  -2   6   3      357.45      371.63      9.39 o 
  -1   6   3     1332.08     1369.95     14.98 o 
   0   6   3     2330.16     2443.11     20.71 o 
   1   6   3     4655.22     4832.21     40.92 o 
   2   6   3      769.52      822.86     11.10 o 
   3   6   3     1629.95     1692.11     13.87 o 
   4   6   3     1321.22     1372.37     12.00 o 
   5   6   3        4.17        9.29      6.91 o 
   6   6   3      681.10      639.86     10.00 o 
   7   6   3      831.39      819.09     10.45 o 
   8   6   3      146.74      158.43      9.33 o 
   9   6   3       11.77       16.43      9.30 o 
  10   6   3        6.37        6.45     11.43 o 
 -11   7   3      255.27      274.21     13.31 o 
 -10   7   3      163.71      164.29     10.73 o 
  -9   7   3      483.07      521.55     11.65 o 
  -8   7   3     1226.44     1278.54     13.40 o 
  -7   7   3       77.56       65.55      9.91 o 
  -6   7   3       12.33       12.63      8.13 o 
  -5   7   3       19.99       21.17      7.13 o 
  -4   7   3      204.52      219.37      9.29 o 
  -3   7   3      342.07      339.78      9.66 o 
  -2   7   3      567.30      546.29     10.87 o 
  -1   7   3      147.53      120.68      7.63 o 
   0   7   3     5039.75     5229.08     25.36 o 
   1   7   3        1.10        6.72      6.10 o 
   2   7   3     7823.00     7476.47     26.96 o 
   3   7   3        4.64        7.25      6.58 o 
   4   7   3        6.59        0.91      6.83 o 
   5   7   3      598.59      633.70      9.92 o 
   6   7   3      488.49      505.56     10.05 o 
   7   7   3     1672.70     1709.24     18.97 o 
   8   7   3      138.75      151.51      9.62 o 
   9   7   3      278.32      274.93      9.97 o 
  10   7   3       81.57       73.49     10.97 o 
 -11   8   3        0.06       -0.65     11.07 o 
 -10   8   3      449.43      489.56     12.79 o 
  -9   8   3      125.68      132.75     10.61 o 
  -8   8   3      820.24      846.90     13.07 o 
  -7   8   3       54.79       58.35      9.52 o 
  -6   8   3      524.24      518.53     11.22 o 
  -5   8   3       21.89       29.10      7.77 o 
  -4   8   3      419.46      369.53      9.82 o 
  -3   8   3       98.57       84.99      7.30 o 
  -2   8   3      916.97      780.56     12.06 o 
  -1   8   3     2112.13     2051.71     16.70 o 
   0   8   3      282.05      298.29      8.92 o 
   1   8   3     2149.28     2186.16     16.39 o 
   2   8   3       67.47       61.89      6.69 o 
   3   8   3      458.87      406.69      8.84 o 
   4   8   3      710.27      668.24     10.31 o 
   5   8   3      211.60      208.41      8.29 o 
   6   8   3     1523.31     1490.38     16.52 o 
   7   8   3       14.41       12.47      8.60 o 
   8   8   3       71.62       87.64      8.71 o 
   9   8   3      201.87      200.97     10.15 o 
  10   8   3      105.02       97.61     10.80 o 
 -11   9   3        1.71        3.12     11.21 o 
 -10   9   3     1172.57     1224.20     18.18 o 
  -9   9   3      114.27      119.83      9.81 o 
  -8   9   3        0.24        8.55      8.16 o 
  -7   9   3      272.38      302.06      9.55 o 
  -6   9   3      637.89      665.52     11.35 o 
  -5   9   3      116.24      118.89      7.83 o 
  -4   9   3     5220.10     5119.08     24.28 o 
  -3   9   3     7462.72     7193.05     36.63 o 
  -2   9   3     3969.75     4043.82     22.48 o 
  -1   9   3     1510.18     1369.38     14.04 o 
   0   9   3      904.80      871.22     11.97 o 
   1   9   3      700.73      710.03     10.80 o 
   2   9   3     2499.23     2463.85     18.90 o 
   3   9   3      146.02      152.99      7.96 o 
   4   9   3      240.18      214.00      8.64 o 
   5   9   3        7.25       10.97      7.56 o 
   6   9   3       13.97       19.13      8.02 o 
   7   9   3      255.56      275.38     10.01 o 
   8   9   3        7.87       11.13      9.10 o 
   9   9   3      647.03      681.45     18.69 o 
  10   9   3      441.15      425.45     25.82 o 
 -11  10   3      878.10      769.09     42.20 o 
 -10  10   3      295.35      300.67     12.59 o 
  -9  10   3      492.05      484.75     12.12 o 
  -8  10   3      774.44      739.96     11.86 o 
  -7  10   3      260.09      276.08      9.92 o 
  -6  10   3      228.91      214.66     10.04 o 
  -5  10   3     2438.92     2221.01     16.63 o 
  -4  10   3      227.51      230.23      8.61 o 
  -3  10   3     8353.57     8195.28     61.50 o 
  -2  10   3     1946.18     1875.36     15.55 o 
  -1  10   3       10.59        6.72      6.62 o 
   0  10   3      946.59      982.88     12.28 o 
   1  10   3      303.53      279.08      8.28 o 
   2  10   3     2397.49     2285.37     15.85 o 
   3  10   3     3314.88     2991.71     17.31 o 
   4  10   3       70.91       69.10      7.88 o 
   5  10   3     1395.31     1473.39     13.97 o 
   6  10   3      102.21       99.75      7.90 o 
   7  10   3      319.04      343.78     10.28 o 
   8  10   3     2804.83     2998.83     32.59 o 
   9  10   3      605.64      574.87     11.16 o 
  10  10   3      547.51      505.01     24.30 o 
 -11  11   3       16.01       16.13     11.97 o 
 -10  11   3      579.77      560.76     12.68 o 
  -9  11   3      909.40      928.11     13.78 o 
  -8  11   3       35.34       37.78      8.25 o 
  -7  11   3       13.29       16.58      9.13 o 
  -6  11   3      284.44      249.35      9.20 o 
  -5  11   3     1410.71     1374.73     13.36 o 
  -4  11   3     1564.69     1639.34     14.47 o 
  -3  11   3        6.78        2.21      7.75 o 
  -2  11   3     1507.02     1402.68     13.50 o 
  -1  11   3       24.11        9.29      7.00 o 
   0  11   3     2250.18     2006.29     15.61 o 
   1  11   3     5277.41     5094.74     24.42 o 
   2  11   3    10262.70     9676.68     56.70 o 
   3  11   3     1004.42      909.11     10.90 o 
   4  11   3     7326.26     7267.33     85.40 o 
   5  11   3      281.74      280.48      8.76 o 
   6  11   3        0.14        3.90      7.65 o 
   7  11   3      541.24      557.83     11.71 o 
   8  11   3       23.89       31.53     10.22 o 
   9  11   3      420.80      440.44     13.68 o 
  10  11   3      250.77      231.66     12.07 o 
 -10  12   3      736.43      681.85     24.21 o 
  -9  12   3        0.05        0.91      9.46 o 
  -8  12   3      708.51      711.72     11.88 o 
  -7  12   3      287.75      262.62     10.42 o 
  -6  12   3      119.44      108.06      8.47 o 
  -5  12   3      286.81      259.65      9.34 o 
  -4  12   3       48.19       71.47      7.83 o 
  -3  12   3       88.14       63.06      7.03 o 
  -2  12   3      158.78      139.46      7.64 o 
  -1  12   3     1298.69     1174.19     12.87 o 
   0  12   3      109.21      120.35      7.66 o 
   1  12   3       42.45       35.20      6.92 o 
   2  12   3       23.25       27.87      6.58 o 
   3  12   3     4764.23     4676.99     32.56 o 
   4  12   3      444.23      418.51      9.25 o 
   5  12   3      201.94      196.44      7.88 o 
   6  12   3       30.96       34.50      7.70 o 
   7  12   3      131.98      146.23      9.50 o 
   8  12   3      150.32      139.08      8.98 o 
   9  12   3        0.11        5.27     10.32 o 
  10  12   3        0.03        0.13     10.87 o 
 -10  13   3       15.02        2.56     10.53 o 
  -9  13   3       90.98       90.67      9.50 o 
  -8  13   3      270.28      260.10      9.80 o 
  -7  13   3       77.21       70.65      9.87 o 
  -6  13   3       54.27       53.24      8.47 o 
  -5  13   3     2266.73     2193.62     18.07 o 
  -4  13   3      312.23      318.67      8.91 o 
  -3  13   3     2287.17     2146.07     16.35 o 
  -2  13   3        2.93        6.29      6.60 o 
  -1  13   3     2610.95     2702.84     17.32 o 
   0  13   3       64.26       73.17      7.49 o 
   1  13   3     1690.26     1567.23     13.20 o 
   2  13   3      366.67      371.47      9.43 o 
   3  13   3      360.65      325.90      9.09 o 
   4  13   3      110.53      124.42      8.17 o 
   5  13   3       85.97       87.50      8.06 o 
   6  13   3        6.90       13.56      8.92 o 
   7  13   3      151.27      143.67      8.84 o 
   8  13   3       27.37       26.02     10.19 o 
   9  13   3       26.26       28.90     10.70 o 
 -10  14   3       18.72       17.50     10.65 o 
  -9  14   3       42.71       36.42     10.56 o 
  -8  14   3        0.02        2.83      9.05 o 
  -7  14   3      350.58      387.05     11.22 o 
  -6  14   3     1291.57     1302.98     13.94 o 
  -5  14   3       12.98       18.72      9.00 o 
  -4  14   3     2158.00     2033.50     15.58 o 
  -3  14   3       51.12       66.13      8.02 o 
  -2  14   3      103.65       89.13      7.11 o 
  -1  14   3      175.47      163.98      7.82 o 
   0  14   3      330.52      295.35      8.68 o 
   1  14   3      353.94      361.11      8.99 o 
   2  14   3     1341.68     1273.15     12.60 o 
   3  14   3     3099.03     3068.91     34.75 o 
   4  14   3       81.07       87.34      8.97 o 
   5  14   3       93.97       77.33      7.09 o 
   6  14   3      402.43      449.16     10.90 o 
   7  14   3      699.62      770.61     11.91 o 
   8  14   3      186.85      175.14     10.31 o 
   9  14   3        0.38        0.52     10.67 o 
 -10  15   3      243.23      234.29     13.40 o 
  -9  15   3      182.11      157.24     11.69 o 
  -8  15   3      404.89      411.95     11.89 o 
  -7  15   3       10.01       12.42      9.19 o 
  -6  15   3        0.66        5.44      7.43 o 
  -5  15   3      243.91      243.66      9.22 o 
  -4  15   3       16.88       14.30      8.25 o 
  -3  15   3      720.83      705.53     11.04 o 
  -2  15   3      975.60      976.23     11.89 o 
  -1  15   3      426.87      389.24      8.86 o 
   0  15   3     5516.85     5207.57     32.55 o 
   1  15   3      201.57      205.57      8.22 o 
   2  15   3        0.32        4.30      6.55 o 
   3  15   3      104.98       97.09      8.45 o 
   4  15   3      128.93      135.62      8.62 o 
   5  15   3      783.94      825.78     11.68 o 
   6  15   3     1745.73     1833.77     25.19 o 
   7  15   3       97.58       98.98      9.12 o 
   8  15   3      330.24      346.46     12.39 o 
   9  15   3      177.39      163.91     11.86 o 
 -10  16   3        0.94        7.49     12.30 o 
  -9  16   3       23.47       34.30     11.76 o 
  -8  16   3      139.03      152.16     11.66 o 
  -7  16   3      348.84      371.56     10.99 o 
  -6  16   3      195.08      198.28      9.26 o 
  -5  16   3       16.18       20.49      8.42 o 
  -4  16   3      346.19      317.32     10.90 o 
  -3  16   3      367.64      366.80      9.83 o 
  -2  16   3     2570.44     2506.51     16.66 o 
  -1  16   3     4105.01     3986.94     20.09 o 
   0  16   3      713.86      766.03     10.92 o 
   1  16   3     2173.08     2065.90     20.61 o 
   2  16   3        3.52        4.94      6.84 o 
   3  16   3       39.49       30.52      8.69 o 
   4  16   3     1860.15     1824.43     25.19 o 
   5  16   3     1282.52     1265.51     13.99 o 
   6  16   3      213.52      217.51      9.07 o 
   7  16   3     1001.90     1038.67     15.79 o 
   8  16   3      172.36      161.17      9.52 o 
   9  16   3        6.25        3.91     11.14 o 
 -10  17   3      101.44       67.00     11.90 o 
  -9  17   3      208.18      209.40     11.91 o 
  -8  17   3     1376.85     1412.96     16.41 o 
  -7  17   3      111.91      121.91      9.88 o 
  -6  17   3     1592.77     1622.92     21.10 o 
  -5  17   3       43.37       57.21      8.00 o 
  -4  17   3        5.32        7.75      8.91 o 
  -3  17   3      529.29      532.62     11.35 o 
  -2  17   3      590.96      591.64     10.36 o 
  -1  17   3      248.19      254.81      8.31 o 
   0  17   3      765.71      733.16     10.80 o 
   1  17   3      807.83      821.20     11.02 o 
   2  17   3       13.37        9.36      7.45 o 
   3  17   3     1429.47     1437.44     14.38 o 
   4  17   3      150.12      135.81      9.62 o 
   5  17   3      492.26      504.23     11.71 o 
   6  17   3        7.14        9.44      9.42 o 
   7  17   3      202.00      219.25     11.08 o 
   8  17   3      114.52      113.80     10.21 o 
   9  17   3      106.93      103.27     11.16 o 
  -9  18   3       47.99       42.66     11.72 o 
  -8  18   3      151.78      132.85     10.64 o 
  -7  18   3      103.91      111.12     10.02 o 
  -6  18   3      303.87      311.86     10.23 o 
  -5  18   3      341.40      351.61     10.00 o 
  -4  18   3      237.16      249.59      9.64 o 
  -3  18   3        1.64        2.02      7.58 o 
  -2  18   3      112.99      108.29      8.98 o 
  -1  18   3       47.47       54.19      8.46 o 
   0  18   3     1109.73     1087.55     12.66 o 
   1  18   3      371.34      359.95      9.72 o 
   2  18   3      222.84      209.25      9.83 o 
   3  18   3      255.53      240.49      9.29 o 
   4  18   3      529.63      546.78     11.01 o 
   5  18   3       70.98       69.69      8.80 o 
   6  18   3       34.97       36.49      8.66 o 
   7  18   3       14.71       24.05     10.94 o 
   8  18   3        4.91       12.71     10.58 o 
  -9  19   3       10.95       12.92     12.30 o 
  -8  19   3      294.61      307.38     11.74 o 
  -7  19   3      129.65      135.48     11.10 o 
  -6  19   3      476.96      488.74     12.39 o 
  -5  19   3        6.55       10.88      8.51 o 
  -4  19   3      347.96      372.76     10.34 o 
  -3  19   3      137.59      132.92      9.45 o 
  -2  19   3       76.43       72.55      7.59 o 
  -1  19   3       20.76       28.50      8.23 o 
   0  19   3      902.16      845.31     11.69 o 
   1  19   3      506.00      499.37      9.62 o 
   2  19   3      635.82      638.37     11.06 o 
   3  19   3      572.70      587.72     14.47 o 
   4  19   3      377.79      393.90     10.95 o 
   5  19   3      402.93      417.53     11.72 o 
   6  19   3        8.00       12.20      9.38 o 
   7  19   3      118.74      114.43     12.67 o 
   8  19   3      280.22      303.06     15.25 o 
  -9  20   3      176.40      189.33     13.15 o 
  -8  20   3      154.73      145.77     10.02 o 
  -7  20   3      803.86      828.91     14.06 o 
  -6  20   3        0.20        4.65      9.97 o 
  -5  20   3      259.42      256.91     10.30 o 
  -4  20   3      120.04      120.69      8.83 o 
  -3  20   3       81.97       87.74      8.01 o 
  -2  20   3       17.62       22.65      8.07 o 
  -1  20   3      788.75      815.56     10.97 o 
   0  20   3     1002.25      986.51     12.01 o 
   1  20   3      199.33      200.64      8.37 o 
   2  20   3       23.65       24.93      9.34 o 
   3  20   3      107.21      106.86      8.93 o 
   4  20   3     1025.56     1042.86     18.29 o 
   5  20   3        5.81        1.35      9.71 o 
   6  20   3      384.66      407.20     11.79 o 
   7  20   3       64.74       63.61     10.27 o 
   8  20   3      155.82      155.46     13.37 o 
  -9  21   3       40.47       45.24     13.59 o 
  -8  21   3        0.36       -1.39     12.12 o 
  -7  21   3      148.82      148.03     12.14 o 
  -6  21   3       29.15       40.27     10.74 o 
  -5  21   3      303.78      327.47     10.58 o 
  -4  21   3        4.61        7.95      7.24 o 
  -3  21   3      378.08      400.36     10.66 o 
  -2  21   3       23.14       34.88      8.40 o 
  -1  21   3       94.29       86.44      8.13 o 
   0  21   3      155.94      149.63      9.41 o 
   1  21   3      705.56      699.68     11.59 o 
   2  21   3       80.91       81.91      8.19 o 
   3  21   3       92.40       97.58      9.04 o 
   4  21   3      109.10      103.94     11.84 o 
   5  21   3      157.00      155.04     10.31 o 
   6  21   3      162.96      180.25     11.08 o 
   7  21   3       28.54       39.19      9.83 o 
   8  21   3        0.00        0.65     10.20 o 
  -8  22   3       89.68       86.25     14.06 o 
  -7  22   3       41.67       41.61     11.60 o 
  -6  22   3      265.53      297.01     12.90 o 
  -5  22   3      640.40      677.29     13.35 o 
  -4  22   3      155.35      161.29      9.08 o 
  -3  22   3      155.07      172.91     10.30 o 
  -2  22   3      823.77      851.58     12.65 o 
  -1  22   3       42.44       48.19      8.69 o 
   0  22   3      734.61      710.43     10.76 o 
   1  22   3      359.59      375.39     10.50 o 
   2  22   3      811.68      806.94     12.84 o 
   3  22   3        5.13        4.64      8.21 o 
   4  22   3        3.49        4.46      9.12 o 
   5  22   3      457.56      469.24     11.83 o 
   6  22   3        4.77        8.05     10.98 o 
   7  22   3       10.81       12.81      9.98 o 
  -8  23   3        8.43        9.21     13.50 o 
  -7  23   3      628.67      593.51     19.02 o 
  -6  23   3        4.42        6.83     11.04 o 
  -5  23   3      652.80      645.65     12.44 o 
  -4  23   3        6.15       12.22      9.40 o 
  -3  23   3       48.55       65.53      9.52 o 
  -2  23   3       43.59       54.93      9.60 o 
  -1  23   3       49.86       51.72      8.69 o 
   0  23   3        8.87        8.70      8.75 o 
   1  23   3      783.04      806.49     12.64 o 
   2  23   3       51.65       62.83      9.60 o 
   3  23   3       73.98       94.69      9.89 o 
   4  23   3      281.76      273.02     11.06 o 
   5  23   3      136.31      132.62     10.90 o 
   6  23   3      125.58      131.81     11.33 o 
   7  23   3       82.02       84.84     11.13 o 
  -8  24   3        0.30        6.45     14.43 o 
  -7  24   3      424.19      390.27     14.81 o 
  -6  24   3      206.61      219.19     12.40 o 
  -5  24   3      240.65      249.78     11.46 o 
  -4  24   3      454.64      512.17     12.93 o 
  -3  24   3        5.05        6.41      8.61 o 
  -2  24   3       48.47       44.35      9.26 o 
  -1  24   3      175.75      174.65      9.60 o 
   0  24   3        0.10        3.64      8.84 o 
   1  24   3      149.17      161.55      9.90 o 
   2  24   3      115.25      111.81     11.59 o 
   3  24   3       71.87       83.27     10.17 o 
   4  24   3      124.78      138.26      9.24 o 
   5  24   3       20.05       19.05      9.69 o 
   6  24   3      359.81      374.53     14.25 o 
   7  24   3       82.29       55.57     12.26 o 
  -7  25   3        0.44        4.54     11.59 o 
  -6  25   3      352.32      360.51     16.35 o 
  -5  25   3        9.79       12.52     10.56 o 
  -4  25   3        7.20       18.60      9.96 o 
  -3  25   3       45.66       50.91      9.51 o 
  -2  25   3     1269.20     1306.84     21.25 o 
  -1  25   3      346.96      351.72     11.11 o 
   0  25   3     1668.19     1716.37     23.83 o 
   1  25   3      741.26      753.22     16.48 o 
   2  25   3      761.46      786.62     13.26 o 
   3  25   3      133.84      140.57     12.16 o 
   4  25   3      107.53      122.56     10.90 o 
   5  25   3        0.27        1.98     10.03 o 
   6  25   3       39.87       40.41     11.38 o 
  -7  26   3        3.21        5.96     11.16 o 
  -6  26   3       96.85       93.40     12.09 o 
  -5  26   3      140.64      152.64     11.69 o 
  -4  26   3       12.20       13.51     10.40 o 
  -3  26   3       20.55       28.77     11.40 o 
  -2  26   3       67.21       71.60     10.75 o 
  -1  26   3      820.53      876.28     13.66 o 
   0  26   3      783.61      788.75     13.39 o 
   1  26   3      711.57      738.20     19.51 o 
   2  26   3      276.54      290.97     12.88 o 
   3  26   3     1409.94     1453.34     24.13 o 
   4  26   3       61.62       74.18     11.20 o 
   5  26   3       85.13       86.13     11.44 o 
   6  26   3        3.04        1.80     11.44 o 
  -6  27   3        9.86        9.10     13.39 o 
  -5  27   3      137.90      116.06     11.26 o 
  -4  27   3      243.31      249.79     11.78 o 
  -3  27   3       80.74       80.72     11.18 o 
  -2  27   3      258.57      258.09     11.02 o 
  -1  27   3       24.62       27.31      9.11 o 
   0  27   3        0.18       -2.13     10.52 o 
   1  27   3        4.11        5.39     10.77 o 
   2  27   3      221.31      236.88     10.74 o 
   3  27   3       41.55       56.58     10.97 o 
   4  27   3      327.34      315.49     13.10 o 
   5  27   3      209.65      175.69     12.20 o 
  -6  28   3       43.75       35.46     14.26 o 
  -5  28   3       62.78       59.34     12.74 o 
  -4  28   3      561.34      510.41     16.42 o 
  -3  28   3      257.60      257.93     11.88 o 
  -2  28   3     1417.13     1458.70     19.33 o 
  -1  28   3      916.61      852.38     14.87 o 
   0  28   3      286.35      271.80     10.88 o 
   1  28   3       94.95       84.05     10.66 o 
   2  28   3      114.17      121.71     10.61 o 
   3  28   3        1.36        0.17     12.67 o 
   4  28   3        2.10        5.77      9.62 o 
   5  28   3       47.53       30.32     11.07 o 
  -5  29   3       41.91       37.88     12.93 o 
  -4  29   3      318.23      291.37     13.94 o 
  -3  29   3      101.75      115.75     11.23 o 
  -2  29   3      156.03      181.53     12.67 o 
  -1  29   3      342.72      334.67     12.56 o 
   0  29   3        9.02       17.01     10.22 o 
   1  29   3        6.02        2.34     12.46 o 
   2  29   3      139.61      133.60     11.65 o 
   3  29   3       10.48       27.11     12.20 o 
   4  29   3      239.06      200.79     12.43 o 
  -4  30   3       44.98       36.07     11.14 o 
  -3  30   3      211.51      212.05     13.29 o 
  -2  30   3       18.21       14.38     12.79 o 
  -1  30   3       49.69       56.84     10.44 o 
   0  30   3      114.10      104.54     11.33 o 
   1  30   3      378.49      365.19     12.59 o 
   2  30   3      404.31      411.27     15.36 o 
   3  30   3      511.52      485.89     15.92 o 
  -3  31   3        2.47       -1.91     12.27 o 
  -2  31   3      629.39      533.57     25.59 o 
  -1  31   3        0.01        0.81     12.58 o 
   0  31   3      275.82      251.54     14.91 o 
   1  31   3      153.53      145.31     13.42 o 
   2  31   3      120.89      107.36     12.58 o 
  -1  32   3      145.92      126.31     13.12 o 
   0  32   3       93.06       77.89     12.40 o 
   1  32   3        1.88        0.45     12.31 o 
 -11   0   4        1.05        3.30     16.11 o 
 -10   0   4       11.48       16.34     13.86 o 
  -9   0   4      231.32      233.19     17.29 o 
  -8   0   4        0.77       -2.46     15.51 o 
  -7   0   4     3535.86     3491.53     37.20 o 
  -6   0   4      700.99      603.02     14.46 o 
  -5   0   4      798.33      887.45     19.05 o 
  -4   0   4     2409.68     2190.60     26.49 o 
  -3   0   4      463.08      402.64     14.60 o 
  -2   0   4     2170.87     2277.29     26.69 o 
  -1   0   4     1754.54     1851.20     26.22 o 
   0   0   4      539.46      562.95     13.23 o 
   1   0   4     3608.58     3855.40     56.14 o 
   2   0   4      319.19      402.68     11.99 o 
   3   0   4        4.39        4.74      8.79 o 
   4   0   4      980.78      989.39     16.02 o 
   5   0   4      314.70      309.19     12.01 o 
   6   0   4       80.79       76.97     10.73 o 
   7   0   4      132.38      134.13     13.05 o 
   8   0   4      191.73      191.86     13.55 o 
   9   0   4       34.58       35.61     14.80 o 
  10   0   4        0.23        0.84     14.83 o 
 -11   1   4       10.96       19.80     12.04 o 
 -10   1   4       12.10       14.89     10.13 o 
  -9   1   4        7.02       10.85     11.88 o 
  -8   1   4       70.73       85.29      9.50 o 
  -7   1   4      419.20      435.38     11.24 o 
  -6   1   4        3.02        7.40      8.45 o 
  -5   1   4       12.67       24.40      8.04 o 
  -4   1   4       27.09       30.39      7.64 o 
  -3   1   4     1656.03     1841.91     17.83 o 
  -2   1   4     2798.27     2855.63     20.27 o 
  -1   1   4       22.81       23.55      6.03 o 
   0   1   4     2858.89     2837.48     19.88 o 
   1   1   4       36.09       56.74      7.09 o 
   2   1   4       16.51        8.14      6.45 o 
   3   1   4      363.70      385.83      8.13 o 
   4   1   4     1444.16     1370.08     12.28 o 
   5   1   4       26.05       21.68      8.19 o 
   6   1   4       36.48       26.08      7.74 o 
   7   1   4       48.46       61.81      7.05 o 
   8   1   4       48.02       52.38      8.78 o 
   9   1   4        2.20        3.33      9.88 o 
  10   1   4       62.12       66.19      9.53 o 
 -11   2   4        0.61        0.05     12.38 o 
 -10   2   4      212.09      214.66     12.13 o 
  -9   2   4      146.91      151.08     12.65 o 
  -8   2   4       22.66       24.43      8.89 o 
  -7   2   4     1373.96     1366.15     14.09 o 
  -6   2   4        5.49        7.79      8.24 o 
  -5   2   4      524.00      472.89     11.01 o 
  -4   2   4     2394.51     2440.85     21.94 o 
  -3   2   4      107.93       93.38      9.26 o 
  -2   2   4    12447.08    12428.83     40.83 o 
  -1   2   4     9732.30     9360.57     61.01 o 
   0   2   4       21.47        2.58      6.53 o 
   1   2   4    12072.86    11599.30     93.66 o 
   2   2   4     1041.60     1054.13     11.35 o 
   3   2   4     1920.57     1863.18     13.44 o 
   4   2   4      116.63      112.61      6.98 o 
   5   2   4     2890.94     2972.22     29.51 o 
   6   2   4      463.99      431.95     10.44 o 
   7   2   4      637.05      640.04     10.88 o 
   8   2   4        8.59        7.58      9.60 o 
   9   2   4        2.63       10.47      8.47 o 
  10   2   4       35.55       35.60      9.48 o 
 -11   3   4       14.26       13.25     11.09 o 
 -10   3   4      355.72      379.02     11.66 o 
  -9   3   4       58.97       60.70     10.64 o 
  -8   3   4      510.39      482.60     11.40 o 
  -7   3   4       76.98       89.44      9.15 o 
  -6   3   4     2320.95     2261.78     17.34 o 
  -5   3   4     1650.72     1748.47     16.01 o 
  -4   3   4     5411.45     5419.53     28.16 o 
  -3   3   4      933.75      976.44     13.62 o 
  -2   3   4     1930.88     1726.13     16.19 o 
  -1   3   4     7779.78     7865.20     53.02 o 
   0   3   4     3072.36     2917.51     22.07 o 
   1   3   4     2086.72     1842.09     14.97 o 
   2   3   4     4396.51     4472.67     30.60 o 
   3   3   4      312.99      457.00      9.18 o 
   4   3   4      257.41      242.89      7.97 o 
   5   3   4     2300.44     2349.45     25.42 o 
   6   3   4     1182.09     1164.32     12.62 o 
   7   3   4     1154.11     1174.53     11.99 o 
   8   3   4        1.89        5.51     12.18 o 
   9   3   4      378.45      369.08     10.55 o 
  10   3   4       10.49       16.45      9.51 o 
 -11   4   4      198.52      179.71     11.87 o 
 -10   4   4       15.18       23.56     10.07 o 
  -9   4   4      903.45      914.22     15.46 o 
  -8   4   4        2.20        3.03      9.57 o 
  -7   4   4     2669.89     2696.16     23.23 o 
  -6   4   4      343.59      350.96     10.32 o 
  -5   4   4     4211.05     4072.20     27.17 o 
  -4   4   4      118.89      107.71      7.82 o 
  -3   4   4      806.10      652.06     11.80 o 
  -2   4   4     1071.03     1258.54     14.59 o 
  -1   4   4        8.23        7.47      6.20 o 
   0   4   4      797.74      794.43     11.07 o 
   1   4   4     1333.71     1432.36     13.27 o 
   2   4   4     1000.99     1214.74     12.88 o 
   3   4   4        3.23        7.02      6.15 o 
   4   4   4     1828.30     1788.38     16.87 o 
   5   4   4      315.81      316.62      7.85 o 
   6   4   4     3679.37     3570.39     23.10 o 
   7   4   4        4.72        6.60      8.73 o 
   8   4   4      466.61      485.88     12.91 o 
   9   4   4      141.78      141.93     10.19 o 
  10   4   4      107.83      114.11     11.80 o 
 -11   5   4       19.68       23.06     12.13 o 
 -10   5   4      162.79      168.21     10.90 o 
  -9   5   4      171.18      185.31     10.83 o 
  -8   5   4      302.81      329.36     10.78 o 
  -7   5   4      723.59      712.12     12.79 o 
  -6   5   4      134.72      134.76      8.89 o 
  -5   5   4        2.81        3.55      8.00 o 
  -4   5   4      595.82      536.98     11.21 o 
  -3   5   4      545.65      541.54     11.02 o 
  -2   5   4      144.22      169.37      8.46 o 
  -1   5   4      131.12      105.40      7.10 o 
   0   5   4     1732.53     1641.19     14.58 o 
   1   5   4        5.01       -0.39      5.98 o 
   2   5   4       78.47       72.09      6.47 o 
   3   5   4      100.04      103.82      7.10 o 
   4   5   4      154.12      121.17      6.96 o 
   5   5   4      187.12      183.47      8.17 o 
   6   5   4     1132.09     1100.56     12.60 o 
   7   5   4        9.88       10.52      8.13 o 
   8   5   4      205.55      204.88     10.80 o 
   9   5   4       85.96       84.04     10.04 o 
  10   5   4       28.98       23.82     10.36 o 
 -11   6   4        0.04        2.50     12.61 o 
 -10   6   4      178.20      182.49     12.49 o 
  -9   6   4      376.09      403.25     13.22 o 
  -8   6   4        6.81        4.90      9.47 o 
  -7   6   4     1153.12     1122.37     13.69 o 
  -6   6   4      630.25      612.50     11.55 o 
  -5   6   4      665.82      659.86     11.15 o 
  -4   6   4      786.24      785.51     12.20 o 
  -3   6   4      404.50      393.54      9.81 o 
  -2   6   4     2004.27     2024.54     16.65 o 
  -1   6   4       21.81       29.96      6.65 o 
   0   6   4     1303.17     1383.63     14.61 o 
   1   6   4        0.09        2.38      6.20 o 
   2   6   4        0.18        2.27      6.17 o 
   3   6   4     3283.66     3121.64     33.62 o 
   4   6   4      107.87      112.07      7.20 o 
   5   6   4        0.23        1.98      7.04 o 
   6   6   4     2688.96     2583.58     32.83 o 
   7   6   4      391.68      421.29      9.94 o 
   8   6   4       41.46       37.62      8.41 o 
   9   6   4       69.47       77.29     10.28 o 
  10   6   4       43.89       33.84     10.91 o 
 -11   7   4        2.37        7.04     10.64 o 
 -10   7   4      391.48      394.62     12.03 o 
  -9   7   4      362.43      353.59     11.75 o 
  -8   7   4      204.52      212.99     11.37 o 
  -7   7   4        0.50        2.23      8.87 o 
  -6   7   4     2816.29     2745.95     28.14 o 
  -5   7   4      361.82      366.00     10.82 o 
  -4   7   4     1071.26     1024.71     12.95 o 
  -3   7   4      966.66      995.32     13.16 o 
  -2   7   4     2118.03     2217.62     17.23 o 
  -1   7   4     3212.33     3410.05     20.06 o 
   0   7   4     1827.32     1867.48     15.20 o 
   1   7   4     8871.79     8925.65     28.88 o 
   2   7   4      985.03     1115.55     11.61 o 
   3   7   4      624.23      680.51      9.70 o 
   4   7   4     1702.31     1778.47     12.89 o 
   5   7   4     1971.51     1917.61     13.70 o 
   6   7   4      215.50      216.54      8.58 o 
   7   7   4        1.82        4.82      7.13 o 
   8   7   4       24.06       31.51      8.93 o 
   9   7   4       34.89       37.63      9.80 o 
  10   7   4       28.33       26.78     12.31 o 
 -11   8   4      333.25      326.12     14.78 o 
 -10   8   4      172.33      181.41     11.93 o 
  -9   8   4      957.49     1002.78     15.54 o 
  -8   8   4       36.46       36.93      9.99 o 
  -7   8   4       24.77       35.18      7.45 o 
  -6   8   4      217.89      218.56      9.34 o 
  -5   8   4     2241.93     2146.80     16.82 o 
  -4   8   4      100.06      126.67      8.67 o 
  -3   8   4     2252.70     2214.50     17.19 o 
  -2   8   4     7379.24     7505.12     60.96 o 
  -1   8   4       44.47       29.31      6.83 o 
   0   8   4      413.48      352.72      8.68 o 
   1   8   4       92.69       87.20      6.70 o 
   2   8   4     2920.14     3038.65     17.97 o 
   3   8   4        3.05        1.38      6.16 o 
   4   8   4      716.74      682.12     10.55 o 
   5   8   4      364.93      375.76      9.50 o 
   6   8   4        5.67       11.34      8.07 o 
   7   8   4      110.47      111.63      8.89 o 
   8   8   4      459.21      464.06     12.76 o 
   9   8   4        6.00       12.13      8.50 o 
  10   8   4      549.35      547.51     24.63 o 
 -11   9   4      125.18      120.33     12.70 o 
 -10   9   4      242.06      229.56     12.32 o 
  -9   9   4      134.82      135.42     12.57 o 
  -8   9   4      865.31      910.87     14.23 o 
  -7   9   4      122.12      127.13      9.58 o 
  -6   9   4      697.82      672.99     12.44 o 
  -5   9   4      278.46      272.82     10.41 o 
  -4   9   4     4387.20     4408.97     24.73 o 
  -3   9   4       47.40       46.12      7.87 o 
  -2   9   4       66.38       47.74      6.91 o 
  -1   9   4      305.06      399.35      9.12 o 
   0   9   4     1661.63     1905.12     14.88 o 
   1   9   4     1656.94     1629.33     13.54 o 
   2   9   4       72.69       67.00      6.78 o 
   3   9   4     2060.15     1913.90     13.63 o 
   4   9   4     1071.40     1067.78     14.90 o 
   5   9   4       20.07       28.29      7.43 o 
   6   9   4      452.65      485.43      9.36 o 
   7   9   4      550.47      560.76     15.39 o 
   8   9   4       16.89       18.75      9.77 o 
   9   9   4      566.16      562.51     23.13 o 
  10   9   4      190.40      152.18     11.68 o 
 -11  10   4        6.54       12.36     12.31 o 
 -10  10   4        2.03       14.68     10.69 o 
  -9  10   4      155.69      161.70     10.75 o 
  -8  10   4       96.50      101.28      9.43 o 
  -7  10   4        4.68        5.67      8.43 o 
  -6  10   4      852.18      793.57     11.89 o 
  -5  10   4      136.00      140.15      8.34 o 
  -4  10   4      537.75      499.22     10.49 o 
  -3  10   4      233.40      250.54      8.96 o 
  -2  10   4     3461.67     3263.62     23.25 o 
  -1  10   4     1055.02      847.91     11.24 o 
   0  10   4        0.09       -0.47      7.33 o 
   1  10   4     2961.57     2924.88     24.79 o 
   2  10   4     1201.10     1311.58     12.43 o 
   3  10   4      332.60      328.21      8.15 o 
   4  10   4      355.57      381.48      8.75 o 
   5  10   4      657.69      650.87     10.07 o 
   6  10   4        3.44        6.28      7.71 o 
   7  10   4        0.25        3.40      8.81 o 
   8  10   4      102.12      105.20     10.09 o 
   9  10   4      181.59      146.72      9.88 o 
 -11  11   4        0.30       -5.39     11.65 o 
 -10  11   4      721.51      756.84     14.97 o 
  -9  11   4       43.43       40.15      9.99 o 
  -8  11   4      150.69      179.23     10.47 o 
  -7  11   4      623.85      594.49     12.29 o 
  -6  11   4        0.11        0.34      8.07 o 
  -5  11   4       49.40       53.80      8.62 o 
  -4  11   4     2674.71     2616.02     18.65 o 
  -3  11   4      996.13      940.64     11.85 o 
  -2  11   4      138.85      169.36      7.55 o 
  -1  11   4      900.45      932.60     11.49 o 
   0  11   4      400.81      449.85      8.84 o 
   1  11   4     1034.94     1054.31     11.63 o 
   2  11   4      414.38      471.18      9.23 o 
   3  11   4      965.56      895.22     10.38 o 
   4  11   4      510.67      549.74      9.21 o 
   5  11   4      125.77      140.00      9.43 o 
   6  11   4        0.02        5.98      8.03 o 
   7  11   4      260.90      264.22      9.58 o 
   8  11   4        9.87       10.82      8.84 o 
   9  11   4      156.63      169.21     10.95 o 
 -10  12   4      300.57      281.13     13.96 o 
  -9  12   4      404.55      398.03     12.67 o 
  -8  12   4       85.97       90.08     10.13 o 
  -7  12   4      490.20      522.01     12.43 o 
  -6  12   4      525.40      528.46     11.39 o 
  -5  12   4     1870.53     1894.88     15.74 o 
  -4  12   4     5417.40     5374.99     27.06 o 
  -3  12   4     7273.58     7029.57     26.41 o 
  -2  12   4      285.22      328.21      8.87 o 
  -1  12   4      210.23      174.56      7.74 o 
   0  12   4     2050.35     1980.78     14.85 o 
   1  12   4        1.10        3.95      6.94 o 
   2  12   4     1628.70     1611.37     13.22 o 
   3  12   4     4756.80     4761.16     29.45 o 
   4  12   4      131.03      134.94      7.83 o 
   5  12   4     3210.43     3212.77     28.80 o 
   6  12   4      203.35      225.76      9.15 o 
   7  12   4       48.22       45.51      8.32 o 
   8  12   4      377.98      396.40     11.27 o 
   9  12   4       70.34       73.75     10.59 o 
 -10  13   4       61.01       76.46     12.24 o 
  -9  13   4      560.43      602.67     13.03 o 
  -8  13   4      176.14      166.51     10.86 o 
  -7  13   4      122.60      143.62     10.70 o 
  -6  13   4      304.51      265.61      9.92 o 
  -5  13   4     2785.99     2801.92     21.57 o 
  -4  13   4     2501.38     2476.42     17.40 o 
  -3  13   4      180.90      177.54      8.45 o 
  -2  13   4       10.12       13.42      6.76 o 
  -1  13   4       11.19       10.19      6.05 o 
   0  13   4      116.18      121.83      7.63 o 
   1  13   4       35.76       21.88      6.70 o 
   2  13   4     2041.84     2059.13     14.63 o 
   3  13   4     3750.08     3693.83     25.63 o 
   4  13   4     3107.47     3017.91     23.28 o 
   5  13   4        4.49        6.67      8.25 o 
   6  13   4       25.65       26.40      8.58 o 
   7  13   4       71.22       84.01      8.68 o 
   8  13   4      408.48      399.16     10.67 o 
   9  13   4      200.50      206.28     11.17 o 
 -10  14   4        3.92        2.62     12.73 o 
  -9  14   4        0.03        6.12     10.64 o 
  -8  14   4     1172.88     1174.09     15.96 o 
  -7  14   4        9.92        9.13      9.34 o 
  -6  14   4       36.22       39.55      8.32 o 
  -5  14   4      824.32      813.99     12.39 o 
  -4  14   4      126.04      119.67      8.19 o 
  -3  14   4     1088.06     1033.04     12.01 o 
  -2  14   4     2277.14     2143.71     17.40 o 
  -1  14   4     1151.86     1219.38     12.74 o 
   0  14   4      464.10      450.11      9.12 o 
   1  14   4     2418.05     2417.20     16.68 o 
   2  14   4       96.23       89.04      7.36 o 
   3  14   4      313.73      300.51      8.63 o 
   4  14   4        9.69       18.22      6.78 o 
   5  14   4        1.96        6.88      7.37 o 
   6  14   4      134.78      132.96      8.90 o 
   7  14   4      265.86      286.50     10.59 o 
   8  14   4      517.21      536.15     18.21 o 
   9  14   4        2.50        5.79     11.04 o 
 -10  15   4      122.14      132.38     13.05 o 
  -9  15   4      128.94      142.59     12.03 o 
  -8  15   4        4.74        5.91     10.80 o 
  -7  15   4       64.39       70.87      9.64 o 
  -6  15   4        2.47        5.64      9.25 o 
  -5  15   4      732.94      684.46     10.95 o 
  -4  15   4      386.07      403.86      9.53 o 
  -3  15   4     1083.35     1085.54     11.64 o 
  -2  15   4       30.58       25.97      7.29 o 
  -1  15   4     2011.86     2015.51     14.83 o 
   0  15   4      703.39      671.06     10.03 o 
   1  15   4      243.09      253.63      8.25 o 
   2  15   4      504.96      492.54      9.63 o 
   3  15   4        2.24        2.00      7.60 o 
   4  15   4      314.86      311.12      8.90 o 
   5  15   4      208.36      232.38      9.58 o 
   6  15   4       46.35       48.65      9.24 o 
   7  15   4       26.29       17.14     10.64 o 
   8  15   4       28.32       45.49     10.15 o 
   9  15   4       40.41       42.58      9.92 o 
 -10  16   4       47.28       43.07     13.04 o 
  -9  16   4        9.92       13.95     12.19 o 
  -8  16   4        4.66        9.37      9.95 o 
  -7  16   4       59.71       66.35      9.00 o 
  -6  16   4      137.53      137.56     10.53 o 
  -5  16   4      170.64      172.36      9.73 o 
  -4  16   4        0.08        4.72      8.27 o 
  -3  16   4      427.17      448.81     10.16 o 
  -2  16   4     1090.28     1070.67     12.27 o 
  -1  16   4     1401.48     1368.84     13.20 o 
   0  16   4       55.02       54.20      7.36 o 
   1  16   4     2319.95     2296.02     15.22 o 
   2  16   4     1029.92     1058.61     11.82 o 
   3  16   4      249.17      231.43      8.52 o 
   4  16   4     1989.67     2036.45     19.64 o 
   5  16   4        4.92        5.76      9.17 o 
   6  16   4        0.16        2.18      8.71 o 
   7  16   4      105.44      100.84      9.76 o 
   8  16   4        1.12       -0.93      9.33 o 
  -9  17   4        0.13       -1.42     12.23 o 
  -8  17   4      582.83      612.59     13.58 o 
  -7  17   4        5.74        7.49     10.52 o 
  -6  17   4      179.02      202.27     10.08 o 
  -5  17   4      371.16      414.42     11.18 o 
  -4  17   4       60.65       61.38      7.50 o 
  -3  17   4      934.85      940.38     12.20 o 
  -2  17   4      665.00      641.31     10.82 o 
  -1  17   4     1396.99     1373.66     13.47 o 
   0  17   4     7833.59     7463.70     55.69 o 
   1  17   4      587.69      585.23     10.13 o 
   2  17   4     1688.33     1662.01     16.18 o 
   3  17   4      147.59      160.13      9.27 o 
   4  17   4       18.62       23.57      8.06 o 
   5  17   4      684.24      714.34     12.38 o 
   6  17   4      354.93      387.51     10.79 o 
   7  17   4      105.99      101.60     10.97 o 
   8  17   4      163.29      158.07     11.94 o 
  -9  18   4      619.88      617.56     15.48 o 
  -8  18   4        1.07        4.52     10.40 o 
  -7  18   4     1686.59     1774.94     29.91 o 
  -6  18   4       61.35       73.34      9.57 o 
  -5  18   4     1636.46     1656.92     21.45 o 
  -4  18   4      133.02      129.78      8.76 o 
  -3  18   4      551.48      572.54     10.11 o 
  -2  18   4     1542.50     1496.04     13.57 o 
  -1  18   4     2630.02     2655.35     21.09 o 
   0  18   4      473.64      464.93     10.02 o 
   1  18   4     2853.37     2808.25     24.71 o 
   2  18   4      481.19      502.15     10.23 o 
   3  18   4       11.66       10.57      8.24 o 
   4  18   4      772.38      804.93     11.77 o 
   5  18   4       36.83       35.14      9.25 o 
   6  18   4     1378.79     1453.86     17.52 o 
   7  18   4      486.26      483.19     11.16 o 
   8  18   4      366.88      376.98     14.56 o 
  -9  19   4       92.88       90.13     11.91 o 
  -8  19   4     1191.88     1288.96     32.74 o 
  -7  19   4      550.82      520.71     12.41 o 
  -6  19   4     1815.11     1863.12     32.93 o 
  -5  19   4      626.44      653.23     11.58 o 
  -4  19   4       73.03       86.43      9.61 o 
  -3  19   4      242.02      252.06      9.58 o 
  -2  19   4        3.30       -2.00      8.04 o 
  -1  19   4     1799.19     1818.72     14.72 o 
   0  19   4      490.58      495.45     10.32 o 
   1  19   4     1896.58     1786.42     14.33 o 
   2  19   4       14.68       19.40      8.02 o 
   3  19   4      704.90      729.84     13.60 o 
   4  19   4       50.45       53.94      9.66 o 
   5  19   4     1658.21     1601.63     23.31 o 
   6  19   4       84.63       87.78     11.19 o 
   7  19   4      649.44      652.68     18.80 o 
   8  19   4        5.78        8.64     11.63 o 
  -9  20   4       36.24       25.55     13.57 o 
  -8  20   4       20.18       15.98     10.73 o 
  -7  20   4        0.06        0.01      9.83 o 
  -6  20   4      121.29      126.67     10.41 o 
  -5  20   4      276.12      263.58     10.06 o 
  -4  20   4      158.77      167.37      8.82 o 
  -3  20   4        0.03        0.46      8.41 o 
  -2  20   4      565.98      588.81     11.05 o 
  -1  20   4      211.76      248.92      8.75 o 
   0  20   4      131.91      137.48      8.27 o 
   1  20   4      285.27      303.55      9.07 o 
   2  20   4     1032.89     1066.10     15.76 o 
   3  20   4      221.69      231.32     10.19 o 
   4  20   4      117.89      107.09      9.04 o 
   5  20   4       37.15       39.45      8.65 o 
   6  20   4       39.35       60.21     12.03 o 
   7  20   4      111.01      114.90     12.76 o 
   8  20   4       50.81       50.97     10.53 o 
  -8  21   4       40.35       47.09     12.08 o 
  -7  21   4        2.38        5.10      9.81 o 
  -6  21   4       70.06       73.67      9.93 o 
  -5  21   4      274.32      270.92     10.76 o 
  -4  21   4      129.79      141.82      9.03 o 
  -3  21   4      886.02      898.40     12.49 o 
  -2  21   4      286.87      286.11     10.34 o 
  -1  21   4       25.05       29.08      8.61 o 
   0  21   4       30.26       36.93      8.79 o 
   1  21   4       14.56       17.97      8.44 o 
   2  21   4        0.28       -2.95      9.00 o 
   3  21   4       62.84       80.01      9.65 o 
   4  21   4      271.96      283.58     10.72 o 
   5  21   4        5.72        6.16     10.38 o 
   6  21   4       12.62       15.26     10.49 o 
   7  21   4       44.45       35.31     14.38 o 
  -8  22   4       21.76       18.49     12.41 o 
  -7  22   4       39.95       39.35     11.30 o 
  -6  22   4       27.36       31.91     10.70 o 
  -5  22   4      208.14      212.93     10.82 o 
  -4  22   4      203.74      217.81      9.89 o 
  -3  22   4      466.46      477.14     13.52 o 
  -2  22   4      396.61      400.89      9.40 o 
  -1  22   4        2.76       10.01      9.37 o 
   0  22   4        2.85        0.98      8.13 o 
   1  22   4       22.37       22.65      8.19 o 
   2  22   4      723.04      714.23     13.93 o 
   3  22   4       25.57       34.13      9.55 o 
   4  22   4        1.71        3.18      8.96 o 
   5  22   4       40.03       32.71     10.17 o 
   6  22   4      185.76      185.21     11.60 o 
   7  22   4       49.73       45.43     11.13 o 
  -8  23   4      458.37      411.15     24.51 o 
  -7  23   4        3.48        1.93     11.30 o 
  -6  23   4      860.75      898.74     39.15 o 
  -5  23   4       30.65       33.04      9.71 o 
  -4  23   4      638.04      673.00     12.72 o 
  -3  23   4       29.26       32.65      8.96 o 
  -2  23   4      572.09      615.30     11.39 o 
  -1  23   4      985.74      976.69     12.21 o 
   0  23   4      118.08      110.30      8.15 o 
   1  23   4      476.36      464.78     11.53 o 
   2  23   4       13.25       15.83      9.19 o 
   3  23   4      754.52      798.18     23.44 o 
   4  23   4       36.51       44.51      9.91 o 
   5  23   4      332.28      331.84     12.46 o 
   6  23   4        1.81        6.83     11.03 o 
   7  23   4      119.96      111.24     11.89 o 
  -7  24   4       67.63       58.37     11.79 o 
  -6  24   4      352.09      358.46     13.55 o 
  -5  24   4      535.47      587.76     14.55 o 
  -4  24   4       55.85       63.68      9.95 o 
  -3  24   4      959.49      994.05     17.31 o 
  -2  24   4       86.28       82.89      9.10 o 
  -1  24   4      328.94      353.71     10.59 o 
   0  24   4      768.49      744.64     12.70 o 
   1  24   4      996.71      994.59     13.11 o 
   2  24   4      754.93      785.76     13.60 o 
   3  24   4      483.26      505.99     12.74 o 
   4  24   4      436.45      435.90     12.01 o 
   5  24   4      345.78      321.82     11.40 o 
   6  24   4        0.33        4.20     12.16 o 
  -7  25   4        0.37        3.13     13.50 o 
  -6  25   4        7.89       11.85     13.09 o 
  -5  25   4      799.12      857.62     15.03 o 
  -4  25   4      160.19      174.99     11.98 o 
  -3  25   4        0.27        3.71      9.23 o 
  -2  25   4      283.62      291.64     10.50 o 
  -1  25   4      582.98      595.13     11.37 o 
   0  25   4      257.02      263.61     10.32 o 
   1  25   4       47.69       61.55      9.70 o 
   2  25   4      369.14      366.90     11.53 o 
   3  25   4       73.98       79.01     11.34 o 
   4  25   4      592.01      612.47     14.73 o 
   5  25   4      229.24      230.30     13.13 o 
   6  25   4       14.32       13.34     11.61 o 
  -6  26   4        0.08        5.13     11.45 o 
  -5  26   4        9.56       12.50     12.84 o 
  -4  26   4        3.10        9.83     10.83 o 
  -3  26   4       12.10       19.51      9.58 o 
  -2  26   4      356.51      381.56     10.82 o 
  -1  26   4      229.56      230.91     10.27 o 
   0  26   4        2.36        0.35      9.51 o 
   1  26   4       58.51       67.90     10.15 o 
   2  26   4        3.36        9.49      9.97 o 
   3  26   4       24.09       23.76     10.64 o 
   4  26   4       41.88       46.74     10.68 o 
   5  26   4        0.32        1.54      9.75 o 
  -6  27   4        0.07        3.28     11.33 o 
  -5  27   4       50.65       41.67     11.83 o 
  -4  27   4       25.40       24.45     10.40 o 
  -3  27   4        7.88        7.48     10.22 o 
  -2  27   4      141.14      145.23     10.48 o 
  -1  27   4      665.22      730.48     13.95 o 
   0  27   4      780.78      801.70     13.38 o 
   1  27   4       78.58       68.18     12.10 o 
   2  27   4      163.46      166.51     12.23 o 
   3  27   4       53.09       60.70     10.55 o 
   4  27   4       55.59       54.33     11.72 o 
   5  27   4       34.15       33.31     11.91 o 
  -5  28   4       15.91       20.10     11.70 o 
  -4  28   4        8.04        2.23     13.03 o 
  -3  28   4       76.59       73.59     11.38 o 
  -2  28   4        1.06        2.00      9.74 o 
  -1  28   4       10.70        5.14      9.51 o 
   0  28   4       13.92       19.99     10.34 o 
   1  28   4        1.47       11.99     11.86 o 
   2  28   4      141.37      140.40     11.60 o 
   3  28   4      270.50      268.41     13.66 o 
   4  28   4      112.49       98.93     12.23 o 
  -5  29   4       99.27       71.73     12.50 o 
  -4  29   4        1.17        1.86     12.32 o 
  -3  29   4      361.96      344.71     14.43 o 
  -2  29   4      203.65      208.59     12.83 o 
  -1  29   4      316.72      349.52     11.98 o 
   0  29   4      308.31      307.90     14.81 o 
   1  29   4       12.85       15.49     10.98 o 
   2  29   4      400.82      414.37     29.20 o 
   3  29   4        8.63        5.17     11.87 o 
  -4  30   4       14.06       18.39     12.08 o 
  -3  30   4       64.25       43.41     11.66 o 
  -2  30   4       45.60       42.99     12.15 o 
  -1  30   4      238.94      237.37     12.52 o 
   0  30   4       19.01       20.96     11.44 o 
   1  30   4      121.82      100.66     12.07 o 
   2  30   4       13.93       14.02     10.83 o 
  -2  31   4       47.26       50.70     12.22 o 
  -1  31   4       86.79       89.09     11.42 o 
   0  31   4        1.09        2.51     11.54 o 
   1  31   4      148.08      133.24     13.47 o 
 -11   1   5       26.07       25.25     11.96 o 
 -10   1   5        2.14        1.15     12.89 o 
  -9   1   5      132.56      115.59     10.14 o 
  -8   1   5        0.01        2.71     10.20 o 
  -7   1   5        4.94        4.62      9.29 o 
  -6   1   5        0.18        4.33      7.96 o 
  -5   1   5     2501.10     2483.36     19.01 o 
  -4   1   5     1014.47      997.27     12.91 o 
  -3   1   5       31.79       19.41      6.42 o 
  -2   1   5     2295.77     2167.24     16.65 o 
  -1   1   5      582.45      573.42      9.81 o 
   0   1   5      891.88      870.64     10.65 o 
   1   1   5     1086.40     1089.67     11.39 o 
   2   1   5     2266.97     2274.56     14.93 o 
   3   1   5        6.04       16.28      6.64 o 
   4   1   5     2223.07     2122.65     15.94 o 
   5   1   5      335.75      361.16      8.54 o 
   6   1   5      209.73      215.29      7.66 o 
   7   1   5      141.46      142.30      9.05 o 
   8   1   5       20.09       21.84      8.55 o 
   9   1   5       46.41       44.60     10.89 o 
  10   1   5        1.26        1.98     10.45 o 
 -11   2   5       19.06       21.66     12.76 o 
 -10   2   5       30.19       33.93     12.28 o 
  -9   2   5       76.75       79.61     10.09 o 
  -8   2   5      134.25      130.25     10.56 o 
  -7   2   5       39.95       44.61     10.63 o 
  -6   2   5      103.07      113.04      9.20 o 
  -5   2   5      326.14      315.29     10.46 o 
  -4   2   5     1083.63      993.67     13.94 o 
  -3   2   5     3794.86     3805.29     22.13 o 
  -2   2   5      194.92      171.03      7.70 o 
  -1   2   5       12.11       23.48      7.03 o 
   0   2   5      205.18      160.75      7.34 o 
   1   2   5     1216.93     1383.79     13.27 o 
   2   2   5        2.63       -0.06      6.88 o 
   3   2   5      685.56      625.67      9.39 o 
   4   2   5       39.06       56.04      8.07 o 
   5   2   5      199.65      211.49      8.76 o 
   6   2   5       42.76       40.78      7.40 o 
   7   2   5       20.21       21.92      8.29 o 
   8   2   5       19.12       21.51      8.54 o 
   9   2   5      189.45      186.19     11.68 o 
  10   2   5       70.36       58.83     10.74 o 
 -11   3   5      114.14      115.48     13.76 o 
 -10   3   5      135.27      142.34     13.76 o 
  -9   3   5      282.66      291.04     11.87 o 
  -8   3   5        4.97        5.33      9.46 o 
  -7   3   5      724.37      737.93     13.79 o 
  -6   3   5      394.88      397.34     10.67 o 
  -5   3   5      131.56      123.49      8.08 o 
  -4   3   5      459.24      433.47     10.36 o 
  -3   3   5      712.24      623.95     10.94 o 
  -2   3   5      237.07      228.56      8.39 o 
  -1   3   5     2366.85     2227.48     19.86 o 
   0   3   5    10383.31    10096.30     58.72 o 
   1   3   5       55.10       58.57      6.92 o 
   2   3   5     1692.27     1570.63     12.52 o 
   3   3   5       77.40       62.27      6.07 o 
   4   3   5       31.57       23.79      6.69 o 
   5   3   5      112.70      105.57      7.13 o 
   6   3   5       23.49       25.85      8.70 o 
   7   3   5       74.78       67.01      8.72 o 
   8   3   5       54.81       50.07      7.65 o 
   9   3   5       64.44       78.64     11.73 o 
  10   3   5      345.88      297.85     12.41 o 
 -11   4   5        0.20        2.02     11.86 o 
 -10   4   5        9.08       12.13     14.09 o 
  -9   4   5      296.89      292.20     11.63 o 
  -8   4   5       76.02       74.27     10.23 o 
  -7   4   5     2931.44     2927.64     24.36 o 
  -6   4   5      533.37      510.19     10.69 o 
  -5   4   5     1746.75     1659.43     15.24 o 
  -4   4   5      448.00      472.16     10.42 o 
  -3   4   5       17.95       28.52      7.04 o 
  -2   4   5     2305.25     2251.11     16.54 o 
  -1   4   5     1138.69     1048.50     12.82 o 
   0   4   5     1775.85     1697.65     14.00 o 
   1   4   5     2892.26     2670.06     17.50 o 
   2   4   5        9.67       14.44      6.91 o 
   3   4   5      692.11      690.19      9.07 o 
   4   4   5     1061.62     1046.67     10.46 o 
   5   4   5        0.37       -1.09      7.41 o 
   6   4   5      442.01      455.95      9.37 o 
   7   4   5      750.15      777.81     11.64 o 
   8   4   5       93.53       88.00      8.92 o 
   9   4   5      290.40      272.28     11.46 o 
 -11   5   5        0.26       -0.34     13.21 o 
 -10   5   5      214.45      200.92     12.46 o 
  -9   5   5      189.98      216.83     12.00 o 
  -8   5   5      940.08      976.68     20.12 o 
  -7   5   5        2.85       11.20      8.11 o 
  -6   5   5     6817.00     6595.16     62.22 o 
  -5   5   5      223.75      185.31      9.22 o 
  -4   5   5     1411.16     1387.70     14.66 o 
  -3   5   5      733.74      781.34     11.33 o 
  -2   5   5      264.38      264.90      9.51 o 
  -1   5   5      730.57      768.16     10.57 o 
   0   5   5       83.78       64.49      6.76 o 
   1   5   5      493.81      467.57      8.67 o 
   2   5   5     2003.49     2165.75     14.22 o 
   3   5   5      341.87      282.45      7.39 o 
   4   5   5      336.36      314.15      7.95 o 
   5   5   5     3975.20     3907.00     17.61 o 
   6   5   5      333.78      315.31      9.10 o 
   7   5   5      571.94      568.35     10.73 o 
   8   5   5      212.86      225.59     10.34 o 
   9   5   5      166.00      156.07     10.65 o 
 -11   6   5        8.89        5.61     12.57 o 
 -10   6   5       62.95       78.06     14.69 o 
  -9   6   5      155.90      149.54     10.37 o 
  -8   6   5       34.75       61.51     10.48 o 
  -7   6   5     1274.77     1266.28     14.32 o 
  -6   6   5      820.28      796.47     12.31 o 
  -5   6   5      279.56      266.88      9.31 o 
  -4   6   5        6.17       12.50      7.99 o 
  -3   6   5      779.36      792.99     11.45 o 
  -2   6   5      342.35      340.31      8.67 o 
  -1   6   5      740.99      864.87     11.40 o 
   0   6   5     1772.12     1852.61     14.29 o 
   1   6   5       69.67       58.42      5.91 o 
   2   6   5        9.68        7.29      6.44 o 
   3   6   5      157.48      175.83      7.11 o 
   4   6   5       18.30       15.76      7.06 o 
   5   6   5       20.78       20.99      6.92 o 
   6   6   5      950.25      958.58     13.25 o 
   7   6   5        7.75       14.85      8.18 o 
   8   6   5      270.41      269.01     10.40 o 
   9   6   5       18.20       21.55     10.94 o 
 -11   7   5        1.56        3.74     12.95 o 
 -10   7   5        2.02        2.83     11.79 o 
  -9   7   5        0.40        2.32     10.62 o 
  -8   7   5      658.76      687.04     12.68 o 
  -7   7   5     1299.85     1276.63     13.99 o 
  -6   7   5      641.72      666.53     12.23 o 
  -5   7   5      410.79      386.58     10.65 o 
  -4   7   5       17.92       20.32      7.56 o 
  -3   7   5     1024.34      977.65     12.51 o 
  -2   7   5      149.03      165.65      8.12 o 
  -1   7   5     1477.59     1473.00     13.41 o 
   0   7   5     1011.84      977.87     11.78 o 
   1   7   5       34.42       29.74      6.76 o 
   2   7   5     1024.79      971.12     10.50 o 
   3   7   5        0.09       -0.26      7.91 o 
   4   7   5        3.56        8.04      7.08 o 
   5   7   5       10.69       10.82      6.50 o 
   6   7   5        6.01       16.25      8.36 o 
   7   7   5        0.67        2.02      8.08 o 
   8   7   5      811.65      795.42     19.29 o 
   9   7   5      161.73      140.57     13.81 o 
 -11   8   5       29.18       22.41     12.43 o 
 -10   8   5      204.74      179.47     14.40 o 
  -9   8   5       24.92       24.10     10.74 o 
  -8   8   5        0.47        0.92     10.09 o 
  -7   8   5      228.36      207.25     10.25 o 
  -6   8   5      568.22      580.17     11.25 o 
  -5   8   5        1.01        3.70      7.95 o 
  -4   8   5      213.68      221.40      8.97 o 
  -3   8   5      329.82      298.96      9.28 o 
  -2   8   5       10.64        9.27      7.42 o 
  -1   8   5      298.56      327.75      8.43 o 
   0   8   5       13.99       12.42      6.12 o 
   1   8   5     2781.68     2579.58     16.67 o 
   2   8   5     1851.76     1850.99     15.98 o 
   3   8   5       48.39       42.95      6.18 o 
   4   8   5      154.18      163.77      7.79 o 
   5   8   5        1.02        1.51      7.37 o 
   6   8   5       66.59       76.26      7.98 o 
   7   8   5      492.73      491.51     13.91 o 
   8   8   5       22.59       35.76     10.03 o 
   9   8   5      100.85      121.13     11.15 o 
 -11   9   5       21.89       14.64     12.63 o 
 -10   9   5     1542.09     1531.88     61.22 o 
  -9   9   5      363.84      372.41     15.29 o 
  -8   9   5     1179.81     1208.94     15.69 o 
  -7   9   5      118.18      114.72      8.21 o 
  -6   9   5      394.67      379.72     10.44 o 
  -5   9   5      630.69      621.48     11.78 o 
  -4   9   5     2095.09     2036.53     19.44 o 
  -3   9   5      955.37      891.79     12.15 o 
  -2   9   5      350.56      343.82      9.36 o 
  -1   9   5      410.36      441.04      9.18 o 
   0   9   5     1652.21     1939.68     14.28 o 
   1   9   5     1121.01     1004.08     10.80 o 
   2   9   5     1424.64     1471.22     13.90 o 
   3   9   5     3597.82     3534.38     28.87 o 
   4   9   5      987.05      934.11     11.64 o 
   5   9   5      121.71      131.70      8.58 o 
   6   9   5      217.04      222.98      9.28 o 
   7   9   5      515.22      593.07     13.27 o 
   8   9   5        9.60       23.29      9.64 o 
   9   9   5      621.85      623.00     31.24 o 
 -11  10   5      602.55      529.09     34.48 o 
 -10  10   5        4.07        6.09     11.10 o 
  -9  10   5     1816.31     1950.12     32.69 o 
  -8  10   5     1429.86     1491.34     16.53 o 
  -7  10   5      587.75      602.04     12.39 o 
  -6  10   5      293.85      291.25     10.01 o 
  -5  10   5     1286.68     1264.55     13.93 o 
  -4  10   5      895.43      946.17     12.83 o 
  -3  10   5     8282.73     7840.95     49.39 o 
  -2  10   5        2.04       -0.18      7.21 o 
  -1  10   5      741.75      677.33      9.89 o 
   0  10   5      211.92      234.40      8.35 o 
   1  10   5      282.85      303.27      8.12 o 
   2  10   5     3401.12     3316.47     20.11 o 
   3  10   5      564.48      590.72      9.82 o 
   4  10   5      470.44      474.19      9.03 o 
   5  10   5      170.48      177.73      8.27 o 
   6  10   5      287.21      295.25      9.20 o 
   7  10   5        4.29        3.16      7.93 o 
   8  10   5     1065.17     1097.74     30.24 o 
   9  10   5       50.51       42.92      9.76 o 
 -10  11   5      338.85      366.05     14.76 o 
  -9  11   5       40.31       39.75     11.30 o 
  -8  11   5       76.22       79.49     10.69 o 
  -7  11   5      271.67      290.89     11.07 o 
  -6  11   5        5.75        6.59      8.87 o 
  -5  11   5     3327.75     3274.00     31.63 o 
  -4  11   5     4300.72     4125.31     20.82 o 
  -3  11   5     3340.70     3260.56     18.58 o 
  -2  11   5     3775.50     3666.25     19.03 o 
  -1  11   5       59.15       47.00      7.00 o 
   0  11   5      762.79      685.69      9.57 o 
   1  11   5     1643.75     1513.62     12.58 o 
   2  11   5     3785.72     3770.55     19.83 o 
   3  11   5     1764.84     1670.86     12.92 o 
   4  11   5     3883.80     3701.09     25.18 o 
   5  11   5      116.78      117.30      7.73 o 
   6  11   5       87.17       98.07      7.60 o 
   7  11   5       23.66       31.06      9.24 o 
   8  11   5       44.30       54.54      9.87 o 
   9  11   5      274.09      265.56     15.23 o 
 -10  12   5        3.24        3.68     11.85 o 
  -9  12   5        0.31        5.03     11.01 o 
  -8  12   5      129.50      115.06     12.85 o 
  -7  12   5       46.47       46.81      9.19 o 
  -6  12   5       10.53       10.51      8.35 o 
  -5  12   5      202.15      218.07      9.45 o 
  -4  12   5     2340.17     2333.76     18.95 o 
  -3  12   5     2240.84     2225.29     20.01 o 
  -2  12   5      901.89      812.33     10.58 o 
  -1  12   5        6.36        2.00      6.65 o 
   0  12   5      166.40      164.05      7.43 o 
   1  12   5      393.49      360.28      8.59 o 
   2  12   5        0.21        5.59      7.21 o 
   3  12   5        0.72        2.91      7.44 o 
   4  12   5        5.29        0.30      6.72 o 
   5  12   5       62.72       77.18      8.63 o 
   6  12   5        0.07        0.42      8.10 o 
   7  12   5       69.12       76.05      9.27 o 
   8  12   5      116.65      124.90     10.15 o 
   9  12   5       77.84       59.32     11.07 o 
 -10  13   5       65.53       57.13     12.78 o 
  -9  13   5       57.80       47.33     11.55 o 
  -8  13   5       47.13       45.52     10.70 o 
  -7  13   5       52.76       50.51     10.01 o 
  -6  13   5      470.37      486.31     12.27 o 
  -5  13   5      472.43      471.17     10.43 o 
  -4  13   5     1418.40     1341.06     13.60 o 
  -3  13   5       18.56       20.41      7.61 o 
  -2  13   5      139.72      135.26      7.61 o 
  -1  13   5       44.34       39.25      7.81 o 
   0  13   5      690.63      702.30      9.77 o 
   1  13   5       50.62       53.53      7.13 o 
   2  13   5       52.39       42.01      7.42 o 
   3  13   5      493.03      481.86     10.05 o 
   4  13   5      785.63      775.78     10.38 o 
   5  13   5      511.80      557.52     10.94 o 
   6  13   5        0.09        4.24      7.97 o 
   7  13   5      119.64      109.26     10.18 o 
   8  13   5       49.45       53.16     10.92 o 
   9  13   5       13.13        3.51     10.87 o 
 -10  14   5        0.70        2.47     12.51 o 
  -9  14   5        1.62        3.93     12.35 o 
  -8  14   5      387.68      377.49     13.54 o 
  -7  14   5      328.02      367.76     10.58 o 
  -6  14   5      118.60      115.78      9.13 o 
  -5  14   5     1241.95     1235.73     13.87 o 
  -4  14   5      952.37      946.97     12.21 o 
  -3  14   5     3268.91     3207.16     18.17 o 
  -2  14   5       22.20       19.71      7.56 o 
  -1  14   5        3.28        3.38      7.43 o 
   0  14   5      202.70      206.55      8.47 o 
   1  14   5      170.14      174.35      7.42 o 
   2  14   5      225.13      225.60      8.03 o 
   3  14   5      986.17      939.29     11.12 o 
   4  14   5      954.87     1014.53     11.19 o 
   5  14   5      664.77      711.75     10.95 o 
   6  14   5       36.40       41.31      9.32 o 
   7  14   5        8.43       14.87      9.01 o 
   8  14   5        0.03       -0.54     11.27 o 
 -10  15   5        2.86       12.38     12.79 o 
  -9  15   5      267.81      279.98     13.91 o 
  -8  15   5      182.80      188.97     13.35 o 
  -7  15   5      677.15      669.32     14.62 o 
  -6  15   5      753.77      786.94     13.30 o 
  -5  15   5        6.97       13.11      9.30 o 
  -4  15   5      434.27      391.03     10.01 o 
  -3  15   5       48.01       39.42      8.42 o 
  -2  15   5      125.54      120.68      8.00 o 
  -1  15   5     2336.52     2283.50     16.53 o 
   0  15   5     2991.09     2962.79     16.72 o 
   1  15   5      246.25      249.35      7.99 o 
   2  15   5     1308.25     1279.94     12.22 o 
   3  15   5       39.69       58.58      7.65 o 
   4  15   5       15.79       20.93      8.45 o 
   5  15   5       39.24       43.11      7.90 o 
   6  15   5       26.88       28.23      9.53 o 
   7  15   5       44.87       52.46      8.83 o 
   8  15   5      215.81      209.44     12.77 o 
 -10  16   5       16.90       10.51     14.50 o 
  -9  16   5       19.01       21.79     12.87 o 
  -8  16   5      275.52      286.59     12.25 o 
  -7  16   5      668.04      657.32     14.42 o 
  -6  16   5      290.13      289.57     10.67 o 
  -5  16   5      714.69      690.69     11.27 o 
  -4  16   5      427.53      433.78     10.16 o 
  -3  16   5      220.42      222.78      8.94 o 
  -2  16   5     1319.36     1296.64     15.43 o 
  -1  16   5     1590.58     1538.21     12.94 o 
   0  16   5     2905.91     2849.11     16.19 o 
   1  16   5     2798.62     2781.19     18.80 o 
   2  16   5       60.67       68.68      8.01 o 
   3  16   5      320.90      311.82      9.28 o 
   4  16   5        1.10        7.94      8.00 o 
   5  16   5       83.84       90.12      8.92 o 
   6  16   5      400.18      407.67     11.46 o 
   7  16   5      581.06      631.05     12.20 o 
   8  16   5        1.74        6.26      9.83 o 
  -9  17   5      161.09      146.81     14.07 o 
  -8  17   5      735.20      768.93     18.80 o 
  -7  17   5        5.61        7.05     10.04 o 
  -6  17   5      838.12      876.15     13.16 o 
  -5  17   5      164.23      161.99      8.85 o 
  -4  17   5     1040.04     1053.90     12.28 o 
  -3  17   5       86.15      106.62      8.81 o 
  -2  17   5       64.29       58.99      8.44 o 
  -1  17   5      132.54      142.78      8.62 o 
   0  17   5        4.75        7.92      7.96 o 
   1  17   5      281.48      293.45      9.13 o 
   2  17   5      244.99      261.73      9.31 o 
   3  17   5        2.34        6.00      7.57 o 
   4  17   5       59.40       58.51      8.35 o 
   5  17   5      748.65      750.74     11.09 o 
   6  17   5       28.47       27.49      9.50 o 
   7  17   5      458.54      486.25     12.63 o 
   8  17   5       82.51       68.64      9.82 o 
  -9  18   5        7.41       14.64     13.81 o 
  -8  18   5       33.17       29.50     12.23 o 
  -7  18   5      106.78      110.25     10.59 o 
  -6  18   5      242.79      236.76     12.11 o 
  -5  18   5        7.14        4.26      8.34 o 
  -4  18   5      374.13      387.93     10.53 o 
  -3  18   5       31.24       29.57      8.59 o 
  -2  18   5       36.28       34.94      7.95 o 
  -1  18   5      923.39      934.56     11.94 o 
   0  18   5        0.64        1.27      7.38 o 
   1  18   5        5.24        9.93      7.97 o 
   2  18   5       16.37       22.88      7.45 o 
   3  18   5      556.78      617.84     11.25 o 
   4  18   5        0.33        0.13      9.08 o 
   5  18   5       39.25       45.55      8.94 o 
   6  18   5      545.11      536.84     11.94 o 
   7  18   5        6.39        2.29      9.38 o 
   8  18   5        3.95        7.82     11.85 o 
  -9  19   5       19.11       17.28     14.73 o 
  -8  19   5      114.83      125.21     12.02 o 
  -7  19   5       88.49       96.44     11.46 o 
  -6  19   5      554.45      564.09     12.91 o 
  -5  19   5      167.36      173.11      9.85 o 
  -4  19   5      212.72      222.52     10.50 o 
  -3  19   5      605.90      633.43     11.19 o 
  -2  19   5       23.84       29.58      7.72 o 
  -1  19   5      103.01       99.20      7.95 o 
   0  19   5       18.97       25.11      8.14 o 
   1  19   5      105.26      105.84      7.72 o 
   2  19   5      386.83      382.63     10.17 o 
   3  19   5      225.53      250.57      9.94 o 
   4  19   5        3.73        1.40      9.37 o 
   5  19   5      181.69      193.35     10.79 o 
   6  19   5      152.46      150.19      9.32 o 
   7  19   5       42.72       42.03     10.97 o 
  -9  20   5      116.93       96.94     14.44 o 
  -8  20   5        5.61       11.19     12.63 o 
  -7  20   5      941.17      928.23     14.89 o 
  -6  20   5       87.20      103.28      9.63 o 
  -5  20   5      383.38      408.88     12.16 o 
  -4  20   5      348.06      343.10     10.02 o 
  -3  20   5      417.09      458.19     11.30 o 
  -2  20   5      130.37      139.06      7.84 o 
  -1  20   5      257.80      258.61      9.30 o 
   0  20   5      125.75      136.83      8.43 o 
   1  20   5       17.73       24.13      9.16 o 
   2  20   5        5.95        4.53      7.94 o 
   3  20   5        0.01        2.29      8.09 o 
   4  20   5       51.33       58.77      8.65 o 
   5  20   5        0.03        4.88     10.75 o 
   6  20   5      489.32      452.61     16.34 o 
   7  20   5       67.35       61.46     12.24 o 
  -8  21   5       35.17       30.09     11.46 o 
  -7  21   5       23.63       23.50     10.97 o 
  -6  21   5       61.09       68.75     10.54 o 
  -5  21   5       45.66       38.46      8.67 o 
  -4  21   5        0.79       -1.54     10.06 o 
  -3  21   5        2.58        3.43      8.23 o 
  -2  21   5       86.00       98.49      9.40 o 
  -1  21   5      469.96      485.29     10.31 o 
   0  21   5        5.02        6.19      8.44 o 
   1  21   5      448.90      454.08      9.70 o 
   2  21   5      128.95      143.35      8.84 o 
   3  21   5      244.42      247.81      9.42 o 
   4  21   5        4.98        7.75      8.75 o 
   5  21   5        9.61       10.99      9.74 o 
   6  21   5       30.35       34.69     10.38 o 
   7  21   5       16.63       13.17     16.34 o 
  -8  22   5       75.04       63.18     12.85 o 
  -7  22   5        4.75        4.46      9.57 o 
  -6  22   5       72.67       75.77     10.85 o 
  -5  22   5        1.29        7.49      9.68 o 
  -4  22   5        7.06        6.01     10.36 o 
  -3  22   5      614.07      644.82     12.86 o 
  -2  22   5      619.72      651.61     11.91 o 
  -1  22   5        1.12        5.44      8.58 o 
   0  22   5       32.34       34.46      9.35 o 
   1  22   5      113.00      117.10      8.89 o 
   2  22   5      253.11      278.61      9.68 o 
   3  22   5       10.59       14.06     10.37 o 
   4  22   5       92.98       78.81      9.44 o 
   5  22   5      127.85      134.00     11.24 o 
   6  22   5       13.31       15.40     14.17 o 
  -7  23   5       29.68       20.98     11.98 o 
  -6  23   5       49.83       50.87     10.17 o 
  -5  23   5      457.18      445.77     12.33 o 
  -4  23   5      283.18      285.92     11.04 o 
  -3  23   5       19.56       21.57     10.44 o 
  -2  23   5      180.09      206.64     10.97 o 
  -1  23   5      208.51      221.91      9.74 o 
   0  23   5      197.49      189.53      9.72 o 
   1  23   5       64.36       66.22     10.38 o 
   2  23   5      255.98      252.41      9.96 o 
   3  23   5        9.41       13.75      9.12 o 
   4  23   5      203.51      209.04     11.48 o 
   5  23   5      152.60      159.85     11.08 o 
   6  23   5       68.57       52.53     13.58 o 
  -7  24   5      613.97      557.92     17.32 o 
  -6  24   5       36.16       36.77     12.43 o 
  -5  24   5       93.40      113.13     10.62 o 
  -4  24   5      367.66      397.89     12.11 o 
  -3  24   5       23.92       32.69      9.38 o 
  -2  24   5       27.90       31.45      8.59 o 
  -1  24   5      270.01      293.46      9.52 o 
   0  24   5       12.22       13.18      9.16 o 
   1  24   5        5.26       -1.03     10.19 o 
   2  24   5       25.37       29.01     11.50 o 
   3  24   5      276.04      274.82     11.62 o 
   4  24   5      426.88      419.89     12.20 o 
   5  24   5       15.68       15.97     11.36 o 
   6  24   5      500.80      417.47     26.89 o 
  -7  25   5        3.72       10.30     14.47 o 
  -6  25   5       87.71       78.79     12.26 o 
  -5  25   5        9.73       12.27     10.70 o 
  -4  25   5      198.13      209.99     11.85 o 
  -3  25   5      409.32      389.28     12.56 o 
  -2  25   5     1488.58     1522.12     15.07 o 
  -1  25   5      435.09      436.09     11.92 o 
   0  25   5     1003.15     1002.83     16.48 o 
   1  25   5       40.14       50.47     10.16 o 
   2  25   5      565.07      600.35     14.22 o 
   3  25   5       50.74       42.90     11.32 o 
   4  25   5        1.22        4.55     10.98 o 
   5  25   5      142.85      114.25     12.28 o 
  -6  26   5       22.33       17.11     11.27 o 
  -5  26   5       10.45       18.88     11.42 o 
  -4  26   5      657.50      678.18     22.49 o 
  -3  26   5      718.64      712.16     14.79 o 
  -2  26   5      339.33      379.75     11.31 o 
  -1  26   5      334.35      386.42     11.99 o 
   0  26   5      113.71      111.06     10.09 o 
   1  26   5     1308.92     1308.76     27.45 o 
   2  26   5       90.76       89.15     11.01 o 
   3  26   5       77.06       67.32     10.61 o 
   4  26   5       29.27       42.78     12.79 o 
   5  26   5       64.94       57.27     12.35 o 
  -5  27   5      225.87      191.15     14.69 o 
  -4  27   5      327.97      306.12     17.18 o 
  -3  27   5       43.79       60.12     10.71 o 
  -2  27   5      109.13      118.06     10.56 o 
  -1  27   5       74.78       68.31     10.45 o 
   0  27   5        2.19        4.53      9.52 o 
   1  27   5      217.45      203.82     11.06 o 
   2  27   5       10.01       10.74     10.28 o 
   3  27   5      136.04      114.01     10.66 o 
   4  27   5        6.90        7.56     13.40 o 
  -5  28   5      154.75      130.87     13.66 o 
  -4  28   5        2.54        0.74     10.44 o 
  -3  28   5       37.28       37.16     10.54 o 
  -2  28   5      242.20      251.37     12.35 o 
  -1  28   5      450.88      412.19     11.66 o 
   0  28   5       50.39       60.92      9.98 o 
   1  28   5      615.70      604.35     15.38 o 
   2  28   5      383.10      365.76     26.12 o 
   3  28   5       34.76       28.61     11.83 o 
  -4  29   5      344.52      290.99     14.28 o 
  -3  29   5       62.90       56.04     11.76 o 
  -2  29   5       20.06       19.21     10.64 o 
  -1  29   5       23.38       22.88     11.05 o 
   0  29   5      133.73      148.01     12.61 o 
   1  29   5       71.73       62.72     11.67 o 
   2  29   5       10.06        4.96     12.51 o 
  -3  30   5      277.09      245.35     13.04 o 
  -2  30   5       22.74       17.98     12.22 o 
  -1  30   5       85.37       69.90     11.52 o 
   0  30   5      186.31      156.23     12.50 o 
   1  30   5       27.92       24.10     12.66 o 
 -11   0   6       28.59       40.53     17.08 o 
 -10   0   6       49.71       49.49     15.66 o 
  -9   0   6       11.22       25.45     19.42 o 
  -8   0   6     1109.83     1165.76     25.18 o 
  -7   0   6       57.00       54.07     14.87 o 
  -6   0   6      557.60      534.98     31.28 o 
  -5   0   6      234.10      239.58     15.73 o 
  -4   0   6     1806.70     1847.13     23.71 o 
  -3   0   6     2027.78     2008.88     24.37 o 
  -2   0   6     1050.38     1070.77     17.92 o 
  -1   0   6     4995.76     5132.91     31.24 o 
   0   0   6     1212.23     1132.41     15.94 o 
   1   0   6      736.17      690.97     13.02 o 
   2   0   6     2194.81     2326.39     21.10 o 
   3   0   6     2828.58     2635.01     20.77 o 
   4   0   6       10.59       16.31     10.39 o 
   5   0   6      444.59      415.73     11.38 o 
   6   0   6     2389.04     2468.69     36.97 o 
   7   0   6        0.19       -5.90     12.36 o 
   8   0   6        1.60        5.14     11.88 o 
   9   0   6       14.66        4.10     14.86 o 
 -11   1   6        0.55        1.78     13.34 o 
 -10   1   6        6.18       10.60     11.18 o 
  -9   1   6      403.25      412.99     13.19 o 
  -8   1   6       24.37       28.53     10.49 o 
  -7   1   6     1394.73     1384.08     20.04 o 
  -6   1   6      981.30      939.96     13.77 o 
  -5   1   6       72.97       76.53     10.47 o 
  -4   1   6      492.69      538.94     10.92 o 
  -3   1   6      148.26      170.17      8.08 o 
  -2   1   6      764.05      758.66     10.51 o 
  -1   1   6     2162.86     2029.88     14.73 o 
   0   1   6      219.63      231.94      7.72 o 
   1   1   6        4.62        4.40      5.64 o 
   2   1   6       27.03       31.54      5.78 o 
   3   1   6       11.73       12.41      6.22 o 
   4   1   6     1232.33     1242.10     11.07 o 
   5   1   6      321.98      354.80      9.11 o 
   6   1   6      480.76      483.19      9.10 o 
   7   1   6      706.35      759.40     11.67 o 
   8   1   6        9.84       14.88      8.40 o 
   9   1   6        0.00        1.66     10.25 o 
 -11   2   6       16.03       12.81     14.00 o 
 -10   2   6       15.80       14.72     11.77 o 
  -9   2   6       76.28       84.16     13.31 o 
  -8   2   6      861.16      866.74     15.09 o 
  -7   2   6      685.05      710.79     12.37 o 
  -6   2   6       94.79      114.15      9.52 o 
  -5   2   6     1129.77     1123.70     14.24 o 
  -4   2   6     3748.47     3696.46     20.96 o 
  -3   2   6      133.79      116.92      7.47 o 
  -2   2   6     2828.22     2640.18     17.06 o 
  -1   2   6     1828.26     1693.17     13.62 o 
   0   2   6     3869.74     3844.71     29.56 o 
   1   2   6     4640.53     4578.71     30.47 o 
   2   2   6      181.36      194.35      7.37 o 
   3   2   6     1148.22     1159.49     11.45 o 
   4   2   6      495.72      493.48      9.35 o 
   5   2   6        0.96        2.83      6.76 o 
   6   2   6       79.72       81.17      7.44 o 
   7   2   6        2.98       11.67      8.72 o 
   8   2   6       19.26       22.25      9.01 o 
   9   2   6        4.59        8.03      9.04 o 
 -11   3   6        0.13       -6.08     16.52 o 
 -10   3   6      230.46      247.18     14.31 o 
  -9   3   6        5.73        8.36     10.57 o 
  -8   3   6      695.73      713.22     13.75 o 
  -7   3   6        2.75        3.34      9.75 o 
  -6   3   6     1407.26     1379.74     14.87 o 
  -5   3   6      236.51      250.29     10.08 o 
  -4   3   6     1764.84     1661.19     15.04 o 
  -3   3   6      738.96      711.72     10.64 o 
  -2   3   6     1515.88     1464.85     13.12 o 
  -1   3   6       60.96       82.87      7.73 o 
   0   3   6     3789.27     3778.62     18.33 o 
   1   3   6     1111.85     1023.47     10.89 o 
   2   3   6       29.80       15.34      6.42 o 
   3   3   6      171.91      147.37      8.06 o 
   4   3   6      175.23      196.76      7.95 o 
   5   3   6     1136.60     1125.22     12.26 o 
   6   3   6        6.54        6.36      7.76 o 
   7   3   6        2.25        8.35      8.63 o 
   8   3   6      117.70      113.84     10.40 o 
   9   3   6      166.10      165.10     12.32 o 
 -11   4   6      455.35      407.20     18.02 o 
 -10   4   6        6.79        2.36     12.09 o 
  -9   4   6      826.22      888.69     15.67 o 
  -8   4   6      126.63      127.16     10.29 o 
  -7   4   6     1976.31     2030.95     43.88 o 
  -6   4   6      185.66      193.02     10.40 o 
  -5   4   6       16.54       23.38      8.71 o 
  -4   4   6      210.30      244.10      8.37 o 
  -3   4   6        9.20        6.13      7.21 o 
  -2   4   6       28.09       28.18      6.92 o 
  -1   4   6      601.35      648.20      9.50 o 
   0   4   6      356.89      359.67      8.83 o 
   1   4   6       23.15       15.83      6.97 o 
   2   4   6      826.70      763.44      9.77 o 
   3   4   6       99.82       99.41      7.75 o 
   4   4   6     2301.36     2234.23     19.10 o 
   5   4   6        6.49       16.10      6.80 o 
   6   4   6      121.62      121.66      8.31 o 
   7   4   6       35.66       32.32      8.47 o 
   8   4   6      468.99      454.75     11.75 o 
   9   4   6       26.83       26.68     10.40 o 
 -11   5   6      588.08      492.85     58.98 o 
 -10   5   6      340.38      309.65     12.19 o 
  -9   5   6       93.61       94.37     10.05 o 
  -8   5   6      303.75      310.56     11.04 o 
  -7   5   6      122.46      135.29     10.38 o 
  -6   5   6     1642.23     1713.68     20.48 o 
  -5   5   6      252.20      232.44      9.54 o 
  -4   5   6       22.05       23.37      7.55 o 
  -3   5   6      467.63      432.06      9.70 o 
  -2   5   6      582.35      580.37      9.54 o 
  -1   5   6        0.05        0.26      7.80 o 
   0   5   6     1853.09     1809.17     14.42 o 
   1   5   6      461.32      444.71      8.29 o 
   2   5   6      719.86      757.71      9.59 o 
   3   5   6      739.76      764.59     10.34 o 
   4   5   6      153.01      162.07      7.35 o 
   5   5   6      167.70      175.59      8.15 o 
   6   5   6       17.38       26.70      8.17 o 
   7   5   6       82.07       87.41      8.20 o 
   8   5   6      536.71      566.29     12.32 o 
   9   5   6      104.88       93.10     10.79 o 
 -11   6   6       56.59       53.64     12.68 o 
 -10   6   6       87.15       90.19     14.95 o 
  -9   6   6       32.71       40.76     10.71 o 
  -8   6   6       47.26       53.26      9.91 o 
  -7   6   6     1315.46     1335.40     21.09 o 
  -6   6   6     4302.88     4057.61     48.81 o 
  -5   6   6     1320.55     1296.38     14.71 o 
  -4   6   6      988.78      957.94     12.52 o 
  -3   6   6      259.69      244.01      8.44 o 
  -2   6   6     1560.87     1547.54     13.93 o 
  -1   6   6       39.59       31.60      6.55 o 
   0   6   6      368.01      410.44      8.80 o 
   1   6   6      469.54      433.14      8.40 o 
   2   6   6     1807.94     1821.71     15.39 o 
   3   6   6       42.86       38.68      6.87 o 
   4   6   6      426.90      420.26      8.63 o 
   5   6   6      111.96      107.56      8.51 o 
   6   6   6      370.71      390.29      9.21 o 
   7   6   6      765.53      807.80     15.55 o 
   8   6   6       18.72       28.51     10.19 o 
   9   6   6      837.27      749.20     26.64 o 
 -11   7   6      133.58      113.15     14.25 o 
 -10   7   6      197.54      193.05     15.51 o 
  -9   7   6       12.75       18.55     10.25 o 
  -8   7   6        0.05       -0.55      9.37 o 
  -7   7   6      466.54      445.14     12.28 o 
  -6   7   6      965.57      914.56     12.50 o 
  -5   7   6     2655.03     2588.89     18.39 o 
  -4   7   6       47.24       37.23      7.05 o 
  -3   7   6       28.15       16.67      7.45 o 
  -2   7   6      805.95      741.43     10.64 o 
  -1   7   6      196.15      200.83      7.54 o 
   0   7   6     2895.09     2903.92     24.71 o 
   1   7   6      375.23      391.35      8.86 o 
   2   7   6       52.83       70.22      7.52 o 
   3   7   6      335.07      340.31      8.36 o 
   4   7   6      323.09      325.88      8.65 o 
   5   7   6     1053.91     1036.76     10.54 o 
   6   7   6       14.30       13.59      8.07 o 
   7   7   6       12.35       11.80      8.53 o 
   8   7   6      690.31      672.78     23.50 o 
   9   7   6      174.03      147.35     11.86 o 
 -10   8   6       21.52       21.58     13.10 o 
  -9   8   6      523.21      551.68     13.96 o 
  -8   8   6       47.26       61.27      9.69 o 
  -7   8   6      190.48      228.96     10.97 o 
  -6   8   6      137.74      137.87      8.97 o 
  -5   8   6     1471.96     1428.49     15.15 o 
  -4   8   6       15.20       16.17      8.02 o 
  -3   8   6       26.09       28.42      7.88 o 
  -2   8   6      549.40      499.25      9.59 o 
  -1   8   6       56.89       57.75      7.69 o 
   0   8   6      134.12      135.29      6.85 o 
   1   8   6      485.59      479.81      8.63 o 
   2   8   6      290.07      292.20      7.48 o 
   3   8   6      267.88      260.58      7.97 o 
   4   8   6     1456.16     1493.68     12.47 o 
   5   8   6      168.54      185.46      8.15 o 
   6   8   6      254.04      258.09      8.45 o 
   7   8   6       15.58       13.02      9.46 o 
   8   8   6        8.98       18.78      9.73 o 
   9   8   6        0.02       -1.79     11.44 o 
 -10   9   6      183.26      171.54     13.48 o 
  -9   9   6        2.08        1.05     10.39 o 
  -8   9   6       90.11       75.64     10.54 o 
  -7   9   6      605.47      591.05     12.42 o 
  -6   9   6      690.68      736.04     12.10 o 
  -5   9   6      154.17      165.10      8.73 o 
  -4   9   6     1111.57     1119.35     13.63 o 
  -3   9   6       51.00       61.48      7.74 o 
  -2   9   6      775.60      751.57     10.24 o 
  -1   9   6      282.49      288.72      8.54 o 
   0   9   6       85.62      121.39      7.24 o 
   1   9   6      905.88      888.36     10.60 o 
   2   9   6       41.95       58.19      7.64 o 
   3   9   6      561.57      536.04      8.98 o 
   4   9   6     1196.82     1231.66     11.37 o 
   5   9   6      103.37       97.18      8.09 o 
   6   9   6      108.76      116.02      8.61 o 
   7   9   6       19.40       22.26      8.08 o 
   8   9   6      244.13      242.00     11.96 o 
   9   9   6       61.18       57.08     10.99 o 
 -10  10   6       64.88       53.81     12.11 o 
  -9  10   6      253.15      244.94     12.71 o 
  -8  10   6      885.26      909.83     16.43 o 
  -7  10   6      142.35      145.71     10.95 o 
  -6  10   6      110.99      113.69      9.31 o 
  -5  10   6       96.38       94.47     10.07 o 
  -4  10   6        8.52        9.33      7.45 o 
  -3  10   6        0.08        1.68      7.16 o 
  -2  10   6      257.01      245.86      7.87 o 
  -1  10   6     1421.62     1457.54     14.39 o 
   0  10   6       15.97        7.92      6.49 o 
   1  10   6     3332.09     3227.65     16.79 o 
   2  10   6      485.11      450.43      8.78 o 
   3  10   6       12.34        9.91      6.81 o 
   4  10   6       11.77       11.35      7.09 o 
   5  10   6        1.51        3.81      8.20 o 
   6  10   6       32.13       36.00      9.24 o 
   7  10   6       74.92       76.55     10.32 o 
   8  10   6       93.63       91.73      9.58 o 
 -10  11   6      754.65      763.27     35.97 o 
  -9  11   6        3.98        8.03     10.97 o 
  -8  11   6      186.50      189.25     10.80 o 
  -7  11   6      289.41      301.68     11.09 o 
  -6  11   6      362.57      389.90     10.84 o 
  -5  11   6      308.55      313.73     10.07 o 
  -4  11   6       31.97       35.25      7.82 o 
  -3  11   6      963.60      977.33     11.62 o 
  -2  11   6      324.29      289.74      9.06 o 
  -1  11   6       43.22       31.12      7.13 o 
   0  11   6       28.12       24.51      6.49 o 
   1  11   6       34.74       30.38      7.23 o 
   2  11   6       76.53       93.47      7.88 o 
   3  11   6      466.86      458.89      8.61 o 
   4  11   6      160.69      171.98      9.17 o 
   5  11   6      231.18      228.47      8.74 o 
   6  11   6      128.61      141.51      8.61 o 
   7  11   6        1.45        2.38      8.65 o 
   8  11   6      138.42      119.14     11.13 o 
 -10  12   6        8.96       20.24     13.40 o 
  -9  12   6      295.08      292.59     15.30 o 
  -8  12   6      297.17      294.92     11.29 o 
  -7  12   6       73.68       76.63      9.44 o 
  -6  12   6       82.16       80.84      9.37 o 
  -5  12   6       87.21       85.15      9.49 o 
  -4  12   6     1234.65     1197.28     12.76 o 
  -3  12   6     2638.54     2550.71     16.71 o 
  -2  12   6      312.65      313.58      8.62 o 
  -1  12   6     3010.57     2928.62     19.75 o 
   0  12   6       58.59       61.02      7.86 o 
   1  12   6        0.29       -1.06      7.25 o 
   2  12   6     2243.47     2228.50     21.01 o 
   3  12   6     2791.84     2675.83     15.42 o 
   4  12   6      391.91      432.28      8.84 o 
   5  12   6      586.71      654.23     10.17 o 
   6  12   6      455.90      462.02     10.82 o 
   7  12   6        0.43        3.88      9.67 o 
   8  12   6       40.86       41.63     10.38 o 
 -10  13   6      180.95      172.39     15.83 o 
  -9  13   6       23.45       29.78     12.62 o 
  -8  13   6        0.08        1.83     11.47 o 
  -7  13   6      224.48      237.98     10.78 o 
  -6  13   6        0.10       -0.10      8.93 o 
  -5  13   6       61.86       69.42      9.71 o 
  -4  13   6      157.65      146.46      8.12 o 
  -3  13   6      603.37      638.40     10.85 o 
  -2  13   6     1057.82     1002.16     11.66 o 
  -1  13   6       30.54       30.46      7.27 o 
   0  13   6      125.08      113.84      7.75 o 
   1  13   6       66.00       78.68      7.58 o 
   2  13   6      266.86      281.41      8.81 o 
   3  13   6     1072.71     1072.51     13.99 o 
   4  13   6      337.77      343.22      9.42 o 
   5  13   6        0.25        3.63      7.38 o 
   6  13   6       85.45       95.84      8.77 o 
   7  13   6      291.41      316.15     10.96 o 
   8  13   6      414.25      385.52     16.26 o 
 -10  14   6      178.44      182.77     17.12 o 
  -9  14   6      113.59      102.76     13.47 o 
  -8  14   6       75.01       77.24     12.17 o 
  -7  14   6       11.13       16.24     10.29 o 
  -6  14   6       25.04       27.86      9.89 o 
  -5  14   6      122.63      130.57      8.94 o 
  -4  14   6       63.59       76.19      8.00 o 
  -3  14   6      369.65      385.53      8.77 o 
  -2  14   6       94.08      112.16      7.99 o 
  -1  14   6     1132.55     1091.57     11.81 o 
   0  14   6       93.68      110.55      7.39 o 
   1  14   6     1962.85     2020.18     14.30 o 
   2  14   6     1502.85     1467.16     12.72 o 
   3  14   6      297.11      280.84      8.67 o 
   4  14   6      200.76      218.52      8.54 o 
   5  14   6       48.37       54.26      9.15 o 
   6  14   6       25.50       28.55      8.82 o 
   7  14   6      174.50      180.64      9.83 o 
   8  14   6       32.77       32.99      9.66 o 
  -9  15   6        6.66        5.78     12.24 o 
  -8  15   6       75.25       74.47     10.87 o 
  -7  15   6        0.16       10.97      9.80 o 
  -6  15   6      120.89      119.45     10.75 o 
  -5  15   6        3.08        3.29      8.04 o 
  -4  15   6      243.13      242.06      8.71 o 
  -3  15   6        3.69       11.66      8.45 o 
  -2  15   6     1746.90     1661.91     13.59 o 
  -1  15   6       12.00        5.83      7.82 o 
   0  15   6      441.89      487.20      9.31 o 
   1  15   6        5.50        5.27      6.97 o 
   2  15   6     1006.27      989.73     12.10 o 
   3  15   6      656.52      664.76     10.61 o 
   4  15   6      422.26      443.84     10.77 o 
   5  15   6      471.50      483.65      9.95 o 
   6  15   6      275.89      305.82     10.54 o 
   7  15   6        4.48        7.39     10.45 o 
   8  15   6      146.96      134.13     11.35 o 
  -9  16   6        1.15        6.53     11.56 o 
  -8  16   6      150.87      163.92     13.14 o 
  -7  16   6       74.63       58.49     10.71 o 
  -6  16   6       95.29       95.72     11.12 o 
  -5  16   6      279.60      272.23     10.18 o 
  -4  16   6     3335.30     3380.47     29.00 o 
  -3  16   6      587.20      625.98     10.72 o 
  -2  16   6      151.00      153.69      8.50 o 
  -1  16   6       17.16       21.59      6.63 o 
   0  16   6      603.42      582.65      9.27 o 
   1  16   6        0.20        2.45      6.94 o 
   2  16   6      234.98      223.62      8.62 o 
   3  16   6        2.20       -3.12      7.24 o 
   4  16   6      172.25      196.53      8.80 o 
   5  16   6        1.19        6.46      8.25 o 
   6  16   6        2.77       -2.06      9.66 o 
   7  16   6       70.08       69.69     11.21 o 
  -9  17   6       70.93       60.86     12.98 o 
  -8  17   6       40.77       40.74     14.01 o 
  -7  17   6      196.64      202.37     11.80 o 
  -6  17   6      275.78      294.10     10.60 o 
  -5  17   6      213.48      241.24      9.56 o 
  -4  17   6      342.81      363.31     10.58 o 
  -3  17   6      608.62      594.95     10.18 o 
  -2  17   6      271.63      280.23      9.28 o 
  -1  17   6      848.83      808.03     11.21 o 
   0  17   6     1953.04     1958.07     14.23 o 
   1  17   6       53.48       57.48      6.99 o 
   2  17   6      349.39      354.20      9.61 o 
   3  17   6       36.72       34.71      8.48 o 
   4  17   6      177.05      173.48      8.28 o 
   5  17   6      464.50      458.65     10.94 o 
   6  17   6       18.77       17.41      9.69 o 
   7  17   6       81.73       74.69     11.00 o 
  -9  18   6      305.47      263.03     14.33 o 
  -8  18   6      120.53      121.73     12.08 o 
  -7  18   6      841.79      842.89     32.94 o 
  -6  18   6       14.94       12.59      9.18 o 
  -5  18   6     1055.44     1088.71     13.56 o 
  -4  18   6       37.97       41.34      8.56 o 
  -3  18   6      300.99      281.34      9.67 o 
  -2  18   6      166.61      147.77      8.08 o 
  -1  18   6      848.83      907.75     11.62 o 
   0  18   6      811.47      782.85     10.69 o 
   1  18   6      140.65      150.07      9.13 o 
   2  18   6      292.06      310.97      8.90 o 
   3  18   6       16.29       22.45      7.50 o 
   4  18   6       24.79       33.20      9.53 o 
   5  18   6       16.19       18.34      8.61 o 
   6  18   6     1055.59     1125.53     63.54 o 
   7  18   6      332.18      329.93     16.28 o 
  -8  19   6      252.48      249.59     13.65 o 
  -7  19   6      424.13      435.08     15.86 o 
  -6  19   6      984.04      994.88     13.95 o 
  -5  19   6      383.30      374.62     10.19 o 
  -4  19   6        0.08       -2.18      9.11 o 
  -3  19   6       37.68       38.42      8.17 o 
  -2  19   6        2.40        6.88      7.04 o 
  -1  19   6       96.31      101.02      8.42 o 
   0  19   6       26.67       27.23      9.07 o 
   1  19   6      489.77      500.12     10.26 o 
   2  19   6       15.73       16.78      7.50 o 
   3  19   6      244.28      235.46      9.03 o 
   4  19   6      466.97      500.78     11.58 o 
   5  19   6      453.46      503.24     11.88 o 
   6  19   6        0.25        2.44     10.34 o 
   7  19   6      549.68      469.95     12.97 o 
  -8  20   6      204.96      189.43     13.00 o 
  -7  20   6       10.64        9.47     11.14 o 
  -6  20   6      623.90      631.85     12.62 o 
  -5  20   6       87.22       92.55     10.24 o 
  -4  20   6        5.73        9.61      8.70 o 
  -3  20   6       94.85       94.83      9.72 o 
  -2  20   6     1224.65     1271.58     13.25 o 
  -1  20   6       77.29       66.78      8.80 o 
   0  20   6      701.23      727.74     11.23 o 
   1  20   6      314.98      327.82      8.91 o 
   2  20   6      106.70       85.45      9.29 o 
   3  20   6       36.23       30.10      8.93 o 
   4  20   6       12.64       12.93      8.90 o 
   5  20   6      330.77      346.68     11.11 o 
   6  20   6       37.76       39.65     10.74 o 
  -8  21   6       25.65       24.46     12.78 o 
  -7  21   6      178.71      184.22     12.83 o 
  -6  21   6       61.25       55.94     12.61 o 
  -5  21   6      635.04      627.07     12.47 o 
  -4  21   6      197.02      196.44     10.11 o 
  -3  21   6       57.53       66.25      9.75 o 
  -2  21   6      234.12      248.90     10.33 o 
  -1  21   6     1001.12     1074.84     18.99 o 
   0  21   6       26.43       26.65      9.64 o 
   1  21   6       34.67       43.70      8.89 o 
   2  21   6      108.58      114.12      8.91 o 
   3  21   6       16.99       22.74      9.17 o 
   4  21   6      434.96      448.04     12.20 o 
   5  21   6        6.32        6.86     11.09 o 
   6  21   6      317.58      319.12     19.65 o 
  -7  22   6       78.79       88.45     12.06 o 
  -6  22   6       21.92       17.67     10.42 o 
  -5  22   6       38.62       37.69     10.73 o 
  -4  22   6       26.96       28.87     10.26 o 
  -3  22   6      112.98      130.12     10.09 o 
  -2  22   6        6.73       13.96      9.55 o 
  -1  22   6      159.31      154.84      8.91 o 
   0  22   6      996.32      991.86     18.72 o 
   1  22   6        0.28        2.95      8.45 o 
   2  22   6       40.85       49.14      8.52 o 
   3  22   6       63.14       71.97      9.39 o 
   4  22   6      304.28      319.86     13.45 o 
   5  22   6        5.31       -0.36     11.57 o 
   6  22   6       23.51       19.60     11.74 o 
  -7  23   6       60.38       56.18     13.43 o 
  -6  23   6      326.15      329.17     12.76 o 
  -5  23   6      128.50      126.85     11.47 o 
  -4  23   6      137.23      147.43     10.20 o 
  -3  23   6        0.00        3.51      9.33 o 
  -2  23   6       58.49       63.49      9.16 o 
  -1  23   6       47.65       49.79      8.40 o 
   0  23   6       22.10       24.70      9.86 o 
   1  23   6       59.72       80.17      9.42 o 
   2  23   6       12.03       12.28      9.19 o 
   3  23   6      188.04      196.38     10.86 o 
   4  23   6       24.54       20.00     10.20 o 
   5  23   6      267.68      281.23     12.53 o 
  -7  24   6       42.26       38.71     12.73 o 
  -6  24   6        9.03       11.62     12.50 o 
  -5  24   6        7.26        7.33      9.87 o 
  -4  24   6      109.56      109.16     10.33 o 
  -3  24   6      603.34      614.03     13.51 o 
  -2  24   6      618.83      623.75     14.20 o 
  -1  24   6      610.49      626.45     14.04 o 
   0  24   6       17.10       17.64      7.92 o 
   1  24   6       98.15       99.34     10.24 o 
   2  24   6      415.45      406.22     11.68 o 
   3  24   6      420.53      434.35     13.30 o 
   4  24   6       43.24       49.10     13.16 o 
   5  24   6      260.66      248.52     14.92 o 
  -6  25   6       34.86       36.27     11.84 o 
  -5  25   6      174.26      186.89     13.24 o 
  -4  25   6      153.78      175.79     11.25 o 
  -3  25   6     1035.18     1006.27     28.95 o 
  -2  25   6      870.46      896.63     20.90 o 
  -1  25   6       43.58       32.72      9.60 o 
   0  25   6       65.27       62.01      9.96 o 
   1  25   6        6.39       18.40     10.44 o 
   2  25   6        8.41       10.91     10.80 o 
   3  25   6      108.34      103.70     11.71 o 
   4  25   6       84.25       79.32     11.16 o 
  -6  26   6       10.13        8.43     13.30 o 
  -5  26   6      113.44       97.69     11.56 o 
  -4  26   6      333.04      338.27     13.08 o 
  -3  26   6       19.45       19.06     10.95 o 
  -2  26   6        0.01        3.42      9.38 o 
  -1  26   6      120.11      120.70     10.18 o 
   0  26   6       87.96       99.32      9.37 o 
   1  26   6      434.96      468.55     12.71 o 
   2  26   6      285.82      263.25     13.24 o 
   3  26   6        4.99        4.73     11.18 o 
   4  26   6      116.18      100.76     11.79 o 
  -5  27   6      134.45      107.98     13.60 o 
  -4  27   6        0.26        4.10     11.01 o 
  -3  27   6       23.69       22.41     10.61 o 
  -2  27   6      101.95      104.08     11.01 o 
  -1  27   6      174.87      148.37     10.67 o 
   0  27   6      812.59      844.46     17.43 o 
   1  27   6        5.05        3.51     10.53 o 
   2  27   6      609.81      497.12     13.80 o 
   3  27   6      198.67      184.64     12.04 o 
  -4  28   6      209.01      211.75     13.77 o 
  -3  28   6       73.07       56.12     12.50 o 
  -2  28   6      330.68      318.03     11.98 o 
  -1  28   6        0.00       -1.10     10.69 o 
   0  28   6       11.70        1.46     10.87 o 
   1  28   6       38.17       38.88     12.53 o 
   2  28   6       62.59       50.73     12.77 o 
  -3  29   6       20.11       18.72     12.17 o 
  -2  29   6      146.42      126.81     12.14 o 
  -1  29   6       82.36       80.83     11.64 o 
   0  29   6      435.84      420.95     14.31 o 
   1  29   6        4.54       15.75     11.78 o 
 -11   1   7        0.66       -5.05     15.37 o 
 -10   1   7       16.76       24.40     12.78 o 
  -9   1   7       13.16       24.93     11.68 o 
  -8   1   7       31.78       39.38      9.78 o 
  -7   1   7       84.01       73.38     10.79 o 
  -6   1   7       72.62       76.89     10.18 o 
  -5   1   7      397.49      402.66     10.33 o 
  -4   1   7       55.36       62.15      7.68 o 
  -3   1   7      286.42      314.55      9.21 o 
  -2   1   7     5415.79     5181.52     29.13 o 
  -1   1   7      688.27      669.26     10.03 o 
   0   1   7     1205.05     1181.25     11.51 o 
   1   1   7      388.33      391.22      8.65 o 
   2   1   7     1586.41     1589.48     12.38 o 
   3   1   7      299.47      303.98      8.37 o 
   4   1   7      320.88      336.30      7.58 o 
   5   1   7      605.09      666.95     10.21 o 
   6   1   7      364.28      380.64      9.57 o 
   7   1   7      182.53      182.44      8.16 o 
   8   1   7       30.38       36.27      9.89 o 
 -11   2   7        0.16        9.10     12.70 o 
 -10   2   7       90.36       85.88     11.99 o 
  -9   2   7      480.58      528.66     18.07 o 
  -8   2   7      207.35      233.79     11.59 o 
  -7   2   7      302.40      317.69     11.40 o 
  -6   2   7      363.07      324.00     10.66 o 
  -5   2   7        1.84        6.68      8.75 o 
  -4   2   7        0.11        3.23      7.85 o 
  -3   2   7      451.95      418.43      9.48 o 
  -2   2   7      772.88      734.33     10.04 o 
  -1   2   7     1593.74     1651.96     14.91 o 
   0   2   7     1473.27     1495.12     13.60 o 
   1   2   7      143.58      154.73      7.63 o 
   2   2   7      225.54      233.21      7.77 o 
   3   2   7      411.02      404.07      8.75 o 
   4   2   7      520.59      490.68      9.96 o 
   5   2   7     1024.02      982.91     10.80 o 
   6   2   7      395.89      408.51      9.55 o 
   7   2   7       78.32       81.29      8.02 o 
   8   2   7       59.64       62.53      9.77 o 
 -11   3   7       60.17       33.35     17.90 o 
 -10   3   7      110.90      105.36     13.14 o 
  -9   3   7       15.11       14.55     10.99 o 
  -8   3   7      381.32      386.91     12.34 o 
  -7   3   7     2840.90     2842.99     36.74 o 
  -6   3   7      139.02      140.28     10.29 o 
  -5   3   7       76.28       84.68      8.74 o 
  -4   3   7      575.62      540.28     10.71 o 
  -3   3   7      120.36      111.06      8.12 o 
  -2   3   7      135.05      130.71      7.18 o 
  -1   3   7     2810.05     2807.56     22.24 o 
   0   3   7      868.05      902.03     11.19 o 
   1   3   7        0.17        3.86      6.23 o 
   2   3   7     1404.35     1339.38     12.21 o 
   3   3   7     1797.20     1784.51     15.86 o 
   4   3   7      233.55      219.22      7.80 o 
   5   3   7        4.95        1.61      7.14 o 
   6   3   7      204.99      212.88      8.72 o 
   7   3   7      253.34      240.63      9.73 o 
   8   3   7       22.81       25.58      8.89 o 
 -10   4   7      152.15      140.04     13.19 o 
  -9   4   7        1.82       11.63     10.81 o 
  -8   4   7      236.63      232.10     11.99 o 
  -7   4   7      290.88      332.46     11.84 o 
  -6   4   7        2.64        3.78      8.57 o 
  -5   4   7      746.52      755.45     12.16 o 
  -4   4   7      251.15      233.39      9.88 o 
  -3   4   7      683.13      673.94     10.41 o 
  -2   4   7     1513.09     1520.40     13.03 o 
  -1   4   7       85.27       78.00      7.81 o 
   0   4   7      923.46      910.66     10.70 o 
   1   4   7     1656.22     1658.16     13.51 o 
   2   4   7        0.19        5.88      6.97 o 
   3   4   7     1290.49     1304.33     11.60 o 
   4   4   7      832.67      858.30      9.87 o 
   5   4   7      437.34      448.60      8.61 o 
   6   4   7      385.01      369.75      9.40 o 
   7   4   7       24.10       21.46     10.36 o 
   8   4   7       24.37       28.66      9.60 o 
 -10   5   7      523.05      484.60     18.77 o 
  -9   5   7        1.04        0.15     11.45 o 
  -8   5   7      521.83      556.31     13.31 o 
  -7   5   7      115.16      128.16     10.68 o 
  -6   5   7      821.85      808.34     12.36 o 
  -5   5   7      195.57      187.29      9.26 o 
  -4   5   7        2.16       -0.57      8.37 o 
  -3   5   7      786.85      737.29     10.76 o 
  -2   5   7      343.10      390.72      8.86 o 
  -1   5   7      170.79      214.23      8.14 o 
   0   5   7      445.49      539.25      8.95 o 
   1   5   7        9.73        0.41      6.69 o 
   2   5   7      130.20      117.27      6.93 o 
   3   5   7     1774.43     1781.41     22.49 o 
   4   5   7      324.76      329.16      8.82 o 
   5   5   7      652.60      624.92     10.63 o 
   6   5   7        5.47       11.14      7.57 o 
   7   5   7      580.31      583.57     11.62 o 
   8   5   7      334.02      334.78     18.00 o 
 -10   6   7      115.21      116.06     11.95 o 
  -9   6   7      126.79      142.23     12.57 o 
  -8   6   7        4.83        3.12      9.37 o 
  -7   6   7      709.14      737.85     14.94 o 
  -6   6   7       58.61       70.49      8.52 o 
  -5   6   7       46.30       51.99      9.75 o 
  -4   6   7      421.27      428.55     11.35 o 
  -3   6   7      322.55      315.02      9.11 o 
  -2   6   7       14.39       16.16      6.92 o 
  -1   6   7       24.73       33.24      7.20 o 
   0   6   7      203.06      208.08      7.30 o 
   1   6   7       12.53       18.59      5.92 o 
   2   6   7     1420.21     1476.10     17.58 o 
   3   6   7      699.78      661.22      9.84 o 
   4   6   7       84.17       72.79      8.21 o 
   5   6   7      125.95      143.86      7.58 o 
   6   6   7       10.70       16.55      8.41 o 
   7   6   7       67.03       73.24      9.43 o 
   8   6   7        6.08        1.92      8.74 o 
 -10   7   7       80.07       70.08     12.11 o 
  -9   7   7     1199.52     1210.25     24.59 o 
  -8   7   7       20.08       22.05      9.69 o 
  -7   7   7      442.66      451.36     11.28 o 
  -6   7   7      121.36      127.70      9.24 o 
  -5   7   7     2955.03     2901.27     24.51 o 
  -4   7   7      515.95      519.74     12.00 o 
  -3   7   7     1768.57     1609.52     13.95 o 
  -2   7   7      283.30      299.43      8.39 o 
  -1   7   7      437.64      424.06      8.62 o 
   0   7   7      114.99      146.44      6.67 o 
   1   7   7       73.44       77.38      6.79 o 
   2   7   7      999.06      927.81     11.55 o 
   3   7   7      166.54      173.31      7.50 o 
   4   7   7        7.15       14.06      7.39 o 
   5   7   7       47.39       47.66      7.37 o 
   6   7   7      310.07      325.83     10.00 o 
   7   7   7      438.54      417.88     12.27 o 
   8   7   7      621.50      585.71     23.20 o 
 -10   8   7      731.14      645.28     16.38 o 
  -9   8   7        7.44       17.19     11.75 o 
  -8   8   7       16.25       28.13      9.63 o 
  -7   8   7       72.51       75.15      9.63 o 
  -6   8   7      116.52      114.05      8.83 o 
  -5   8   7       98.24       91.91      8.69 o 
  -4   8   7     3240.75     3116.46     18.79 o 
  -3   8   7      286.27      287.11      9.70 o 
  -2   8   7      777.62      766.84     10.70 o 
  -1   8   7      105.16       95.90      7.78 o 
   0   8   7      102.88      122.51      7.62 o 
   1   8   7     3847.69     3967.20     34.58 o 
   2   8   7       41.73       49.04      8.27 o 
   3   8   7      964.84      937.63     12.87 o 
   4   8   7      273.48      296.79      9.28 o 
   5   8   7        8.30       10.38      7.68 o 
   6   8   7      246.85      229.22      9.23 o 
   7   8   7      339.73      335.06     10.12 o 
   8   8   7        4.31        8.81     11.53 o 
 -10   9   7      581.62      557.18     28.16 o 
  -9   9   7        9.08        7.10     10.76 o 
  -8   9   7       59.39       53.89     10.38 o 
  -7   9   7        0.60        5.28      8.78 o 
  -6   9   7       34.62       29.34     10.24 o 
  -5   9   7       42.46       42.84      8.17 o 
  -4   9   7      201.27      175.31      8.59 o 
  -3   9   7      638.00      600.17     10.40 o 
  -2   9   7      190.40      195.80      8.24 o 
  -1   9   7       98.38       92.95      8.31 o 
   0   9   7     3091.15     3085.37     16.39 o 
   1   9   7     1188.97     1177.95     11.15 o 
   2   9   7      449.66      436.04      8.46 o 
   3   9   7     1332.98     1274.87     16.66 o 
   4   9   7       13.68       19.89      7.43 o 
   5   9   7      647.31      692.15     10.28 o 
   6   9   7      265.18      263.05      9.01 o 
   7   9   7        2.20       -5.66      8.90 o 
   8   9   7      302.50      302.10     12.86 o 
 -10  10   7       22.09       33.09     12.70 o 
  -9  10   7      935.85      924.79     46.68 o 
  -8  10   7       51.38       60.96     10.19 o 
  -7  10   7      160.48      180.35     10.74 o 
  -6  10   7       51.61       52.79      9.33 o 
  -5  10   7      861.03      892.99     12.93 o 
  -4  10   7      249.42      257.31      9.67 o 
  -3  10   7     1362.63     1325.73     12.83 o 
  -2  10   7       40.35       33.73      7.58 o 
  -1  10   7      150.04      142.91      7.63 o 
   0  10   7       11.01       12.27      6.91 o 
   1  10   7     1473.91     1467.04     14.13 o 
   2  10   7      637.37      586.12      9.74 o 
   3  10   7      172.40      160.74      9.32 o 
   4  10   7      430.09      457.87      9.75 o 
   5  10   7        9.48       18.02      8.12 o 
   6  10   7        0.15        7.45      9.84 o 
   7  10   7       22.49       25.04      9.06 o 
   8  10   7      166.48      145.88     11.06 o 
 -10  11   7      352.31      308.68     23.02 o 
  -9  11   7       20.14       21.88     11.60 o 
  -8  11   7       10.41       17.94     10.72 o 
  -7  11   7      678.72      707.36     13.23 o 
  -6  11   7      183.94      186.42     10.11 o 
  -5  11   7     1614.07     1664.30     18.58 o 
  -4  11   7      340.56      336.57      9.19 o 
  -3  11   7     1118.07     1136.88     12.74 o 
  -2  11   7     2171.86     2194.05     14.89 o 
  -1  11   7        0.08        0.90      6.69 o 
   0  11   7      771.34      725.78     10.58 o 
   1  11   7      168.06      153.67      8.05 o 
   2  11   7      774.12      722.15      9.78 o 
   3  11   7      674.44      718.66     10.03 o 
   4  11   7      170.24      199.76      8.01 o 
   5  11   7        1.03        0.43      7.68 o 
   6  11   7        0.17        5.88      8.38 o 
   7  11   7        5.42       10.91      9.46 o 
   8  11   7       42.17       34.56     10.19 o 
 -10  12   7       20.12       17.05     14.65 o 
  -9  12   7       48.72       47.91     12.78 o 
  -8  12   7      111.10      127.73     10.98 o 
  -7  12   7        8.02        5.77     10.99 o 
  -6  12   7      827.65      837.01     13.38 o 
  -5  12   7       10.91        8.23     10.27 o 
  -4  12   7      691.02      742.37     12.15 o 
  -3  12   7       21.46       28.86      7.57 o 
  -2  12   7       76.96       71.42      8.52 o 
  -1  12   7      162.20      164.97      8.02 o 
   0  12   7       70.80       65.44      7.49 o 
   1  12   7        8.60        7.42      7.11 o 
   2  12   7      135.73      153.69      7.61 o 
   3  12   7      312.71      322.86      8.42 o 
   4  12   7        5.89        4.38      8.45 o 
   5  12   7      341.45      358.02      9.53 o 
   6  12   7        9.09       17.10      9.38 o 
   7  12   7      311.23      281.49     10.99 o 
   8  12   7       24.55       24.04     10.18 o 
  -9  13   7      264.83      260.56     14.42 o 
  -8  13   7       60.75       60.93      9.95 o 
  -7  13   7        1.69        6.00     11.10 o 
  -6  13   7      627.61      644.39     15.49 o 
  -5  13   7      298.37      293.02     10.66 o 
  -4  13   7      783.63      814.27     11.59 o 
  -3  13   7      106.51      112.04      7.97 o 
  -2  13   7     2157.88     2008.97     16.86 o 
  -1  13   7     1082.62      988.90     11.68 o 
   0  13   7      238.73      273.26      8.67 o 
   1  13   7      252.57      261.82      8.32 o 
   2  13   7     1210.11     1187.80     11.47 o 
   3  13   7      470.26      517.04     10.08 o 
   4  13   7      328.31      363.97      9.88 o 
   5  13   7      346.24      351.61      9.01 o 
   6  13   7      570.73      612.83     14.49 o 
   7  13   7       58.78       52.08     10.58 o 
  -9  14   7       41.83       45.73     12.42 o 
  -8  14   7      189.24      193.67     12.42 o 
  -7  14   7       80.22       72.28     10.29 o 
  -6  14   7       12.18       14.06     10.04 o 
  -5  14   7      122.38      124.51      8.64 o 
  -4  14   7      151.48      144.76      8.72 o 
  -3  14   7       49.96       48.87      8.13 o 
  -2  14   7     1934.63     1863.41     13.85 o 
  -1  14   7     1808.61     1708.03     17.68 o 
   0  14   7      169.63      165.82      8.00 o 
   1  14   7      712.23      766.95     10.29 o 
   2  14   7       82.44       72.87      7.94 o 
   3  14   7     1735.70     1715.73     17.86 o 
   4  14   7       30.25       32.95      8.36 o 
   5  14   7      134.59      142.77      8.68 o 
   6  14   7      611.79      599.70     11.39 o 
   7  14   7       50.55       48.00     10.47 o 
  -9  15   7      270.59      231.56     14.77 o 
  -8  15   7        0.18       -0.29     11.09 o 
  -7  15   7      240.86      257.47     12.91 o 
  -6  15   7       66.15       73.54      9.83 o 
  -5  15   7       14.54       13.69      9.40 o 
  -4  15   7       14.89       22.67      8.09 o 
  -3  15   7      682.44      696.95     11.09 o 
  -2  15   7        4.59        3.40      7.57 o 
  -1  15   7     1514.28     1499.32     12.64 o 
   0  15   7      155.71      163.40      8.70 o 
   1  15   7       84.85       89.30      8.21 o 
   2  15   7      437.52      443.82      9.06 o 
   3  15   7      294.74      308.63      9.21 o 
   4  15   7        3.82        7.28      7.17 o 
   5  15   7       17.95       23.69      9.51 o 
   6  15   7        7.31       10.62      9.25 o 
   7  15   7       92.74       75.83     11.22 o 
  -9  16   7       20.22       25.25     13.71 o 
  -8  16   7       86.76       80.55     12.15 o 
  -7  16   7      294.73      304.40     12.66 o 
  -6  16   7      193.92      216.60     11.50 o 
  -5  16   7     1257.17     1300.34     19.60 o 
  -4  16   7       65.85       61.96      8.38 o 
  -3  16   7        6.69        5.99      7.87 o 
  -2  16   7      453.65      455.04      9.65 o 
  -1  16   7      409.93      382.09      9.40 o 
   0  16   7      256.75      246.57      9.19 o 
   1  16   7     1802.76     1877.97     23.30 o 
   2  16   7       41.73       41.74      7.99 o 
   3  16   7      259.46      267.56     10.22 o 
   4  16   7      439.16      455.68     10.05 o 
   5  16   7       12.89        7.84      9.65 o 
   6  16   7       17.56       26.52     10.03 o 
   7  16   7       94.75       82.64     12.04 o 
  -9  17   7       79.41       67.11     14.46 o 
  -8  17   7      111.92       87.19     11.61 o 
  -7  17   7       77.77       80.96     11.83 o 
  -6  17   7      432.71      440.92     15.11 o 
  -5  17   7       94.38      102.08      9.86 o 
  -4  17   7       76.25       88.20      8.58 o 
  -3  17   7      261.88      281.93      9.32 o 
  -2  17   7      138.11      170.00      9.78 o 
  -1  17   7       67.14       49.69      7.25 o 
   0  17   7       41.13       60.36      7.77 o 
   1  17   7      569.45      583.84     10.42 o 
   2  17   7      345.28      339.12      9.20 o 
   3  17   7      101.22       96.26      8.89 o 
   4  17   7       31.42       35.19      9.17 o 
   5  17   7       44.88       49.55     10.27 o 
   6  17   7       20.12       24.70      9.60 o 
   7  17   7      259.02      258.14     14.77 o 
  -8  18   7       13.06       18.03     13.10 o 
  -7  18   7        5.15       13.86     12.22 o 
  -6  18   7       32.20       33.22      9.45 o 
  -5  18   7      302.65      298.82     10.67 o 
  -4  18   7      182.64      193.47      9.07 o 
  -3  18   7     1438.95     1461.10     13.69 o 
  -2  18   7      509.32      477.63     10.86 o 
  -1  18   7      259.72      266.42      8.69 o 
   0  18   7      627.62      668.85     10.65 o 
   1  18   7        7.70        6.38      8.00 o 
   2  18   7       79.93       78.51      8.71 o 
   3  18   7        1.39        6.47      8.23 o 
   4  18   7      111.18      105.26      9.38 o 
   5  18   7      279.20      281.33     11.03 o 
   6  18   7       10.18       13.07      9.89 o 
  -8  19   7      150.25      111.22     13.66 o 
  -7  19   7      190.42      190.38     12.63 o 
  -6  19   7       16.03       21.01      9.90 o 
  -5  19   7      502.75      464.36     11.13 o 
  -4  19   7      138.24      146.58      8.74 o 
  -3  19   7        0.04        0.89      9.48 o 
  -2  19   7       47.23       53.01      9.48 o 
  -1  19   7       42.94       30.79      8.25 o 
   0  19   7       74.46       63.77      8.84 o 
   1  19   7       55.83       61.43      8.92 o 
   2  19   7       28.52       29.96      8.41 o 
   3  19   7        0.01        7.67      8.35 o 
   4  19   7      269.46      290.89     10.21 o 
   5  19   7       26.34       32.80      9.93 o 
   6  19   7      353.66      335.03     12.34 o 
  -8  20   7       47.50       41.93     15.42 o 
  -7  20   7      269.98      258.92     12.96 o 
  -6  20   7      132.30      138.13     10.80 o 
  -5  20   7      195.65      192.71     11.14 o 
  -4  20   7      399.21      408.75     10.79 o 
  -3  20   7       62.53       57.93      9.79 o 
  -2  20   7      149.89      135.68      9.59 o 
  -1  20   7        2.35        7.10      8.74 o 
   0  20   7        0.01       -4.66      7.58 o 
   1  20   7       15.55       19.72      8.84 o 
   2  20   7      253.10      264.23      9.49 o 
   3  20   7       38.64       38.89      8.58 o 
   4  20   7        0.03        4.01      9.17 o 
   5  20   7       18.52       18.93     10.16 o 
   6  20   7      118.53      109.67     13.66 o 
  -7  21   7      311.92      266.41     17.21 o 
  -6  21   7        0.93        2.50     10.28 o 
  -5  21   7      127.43      133.01     11.28 o 
  -4  21   7       14.44       13.68      9.63 o 
  -3  21   7        2.09        5.10      8.56 o 
  -2  21   7      265.24      280.08      9.74 o 
  -1  21   7       97.75       88.24      8.54 o 
   0  21   7      337.76      345.28     10.93 o 
   1  21   7      191.10      201.10      9.65 o 
   2  21   7      252.81      262.24     10.80 o 
   3  21   7       38.75       41.55      8.97 o 
   4  21   7       99.16       90.71      9.94 o 
   5  21   7       62.46       57.72     10.05 o 
  -7  22   7       30.80       23.88     13.75 o 
  -6  22   7      460.55      475.13     15.77 o 
  -5  22   7       27.45       25.39      9.57 o 
  -4  22   7       76.19       70.49     10.24 o 
  -3  22   7      273.09      277.80     10.02 o 
  -2  22   7       11.82       15.98      9.95 o 
  -1  22   7       80.89       68.27      9.66 o 
   0  22   7      413.33      434.23     11.32 o 
   1  22   7       42.73       55.32      9.46 o 
   2  22   7       33.11       40.05      9.39 o 
   3  22   7       18.30       24.90     10.37 o 
   4  22   7      101.01      102.32     11.67 o 
   5  22   7      888.17      757.30     30.60 o 
  -6  23   7       37.82       30.49     13.35 o 
  -5  23   7        5.55        5.02     10.37 o 
  -4  23   7       81.08       89.18     10.71 o 
  -3  23   7        7.83       10.37      8.30 o 
  -2  23   7      794.38      851.31     15.54 o 
  -1  23   7      404.63      422.11     11.45 o 
   0  23   7      206.92      206.58     11.11 o 
   1  23   7      215.28      226.73     10.41 o 
   2  23   7        1.98       12.04     10.05 o 
   3  23   7       19.98       28.97     10.40 o 
   4  23   7      353.26      316.75     12.07 o 
  -6  24   7        3.87        8.72     10.98 o 
  -5  24   7      195.06      192.37     12.78 o 
  -4  24   7      148.57      144.90     10.32 o 
  -3  24   7       61.13       70.66      9.83 o 
  -2  24   7        0.58        2.95      9.40 o 
  -1  24   7      273.96      276.97     11.22 o 
   0  24   7      116.76      121.34      9.87 o 
   1  24   7        5.45       13.28     10.49 o 
   2  24   7        4.07        3.43      9.51 o 
   3  24   7      304.42      289.41     13.66 o 
   4  24   7      109.90       95.04     11.75 o 
  -5  25   7       40.89       49.92     12.20 o 
  -4  25   7      308.35      279.85     14.11 o 
  -3  25   7       32.92       33.49     10.62 o 
  -2  25   7       96.93      100.74     11.29 o 
  -1  25   7      157.55      156.61     10.10 o 
   0  25   7      121.10      117.22     11.28 o 
   1  25   7       19.57       21.55      9.80 o 
   2  25   7       28.81       33.63      9.30 o 
   3  25   7        3.96       10.99     13.14 o 
  -5  26   7      160.40      129.78     11.96 o 
  -4  26   7      109.51      112.33     13.28 o 
  -3  26   7      167.10      149.55     12.92 o 
  -2  26   7      264.62      268.93     11.86 o 
  -1  26   7      391.05      383.04     12.10 o 
   0  26   7       34.48       37.78     11.60 o 
   1  26   7       45.13       47.32     11.88 o 
   2  26   7       33.95       34.12     12.82 o 
   3  26   7       32.85       17.36     10.61 o 
  -4  27   7       35.55       24.13     11.41 o 
  -3  27   7      189.06      164.47     12.44 o 
  -2  27   7      124.78      134.79     11.49 o 
  -1  27   7        0.51        4.59     10.47 o 
   0  27   7      342.35      348.71     14.86 o 
   1  27   7       82.59       84.09     11.78 o 
   2  27   7      194.87      145.42     12.77 o 
  -3  28   7      125.36       96.63     12.41 o 
  -2  28   7        3.77        3.68     10.55 o 
  -1  28   7      144.00      118.84     11.79 o 
   0  28   7        1.16        7.45     11.46 o 
 -10   0   8        9.91       -0.38     22.33 o 
  -9   0   8      744.74      769.45     33.22 o 
  -8   0   8      343.23      343.39     18.55 o 
  -7   0   8      184.97      193.50     16.97 o 
  -6   0   8      302.38      287.68     18.98 o 
  -5   0   8        0.67        6.39     11.03 o 
  -4   0   8        2.41        2.68      9.55 o 
  -3   0   8     1893.89     1940.70     21.02 o 
  -2   0   8       40.60       51.36     12.00 o 
  -1   0   8    11412.02    11101.39    178.31 o 
   0   0   8     7892.54     7698.82     72.79 o 
   1   0   8      975.38      962.53     14.86 o 
   2   0   8      907.71      966.18     15.62 o 
   3   0   8       53.37       50.00      9.31 o 
   4   0   8       67.18       61.47     11.98 o 
   5   0   8     1891.51     1976.22     24.42 o 
   6   0   8      446.49      446.69     14.81 o 
   7   0   8      309.42      333.96     15.53 o 
   8   0   8      136.40      110.34     15.83 o 
 -10   1   8        0.11       -6.12     14.37 o 
  -9   1   8      286.65      296.48     16.11 o 
  -8   1   8      213.64      241.58     13.38 o 
  -7   1   8     1441.81     1456.24     30.85 o 
  -6   1   8      182.82      174.69     11.30 o 
  -5   1   8       27.70       27.45      8.81 o 
  -4   1   8       82.23       83.29      7.45 o 
  -3   1   8       71.82       84.33      7.67 o 
  -2   1   8     2304.86     2326.49     14.84 o 
  -1   1   8      925.64      951.05     11.31 o 
   0   1   8     3289.36     3167.09     16.28 o 
   1   1   8     2443.84     2335.66     21.56 o 
   2   1   8        2.66        2.48      7.22 o 
   3   1   8      650.94      665.28     10.14 o 
   4   1   8      283.83      275.99      8.36 o 
   5   1   8        2.45        8.50      8.39 o 
   6   1   8      400.51      427.40     10.74 o 
   7   1   8       68.01       69.35      9.78 o 
   8   1   8      233.44      187.06      9.91 o 
 -10   2   8        7.28        4.54     14.56 o 
  -9   2   8       69.29       59.38     15.34 o 
  -8   2   8      401.54      426.83     13.52 o 
  -7   2   8        0.05        1.58     11.43 o 
  -6   2   8     2170.77     2199.83     22.95 o 
  -5   2   8       65.62       86.31     10.53 o 
  -4   2   8       20.17       19.89      9.31 o 
  -3   2   8       54.33       58.33      7.35 o 
  -2   2   8      561.86      583.33      9.61 o 
  -1   2   8      282.44      299.38      8.65 o 
   0   2   8      525.70      553.49      9.00 o 
   1   2   8      515.96      505.03      9.49 o 
   2   2   8       46.45       43.58      7.14 o 
   3   2   8      194.83      226.15      8.49 o 
   4   2   8      488.07      514.78     10.34 o 
   5   2   8      169.88      185.03      8.73 o 
   6   2   8       45.05       52.94      9.92 o 
   7   2   8       89.21       87.36      8.30 o 
   8   2   8        0.01        2.24      9.49 o 
 -10   3   8      100.95       93.67     12.62 o 
  -9   3   8        0.07        1.29     10.31 o 
  -8   3   8      514.71      521.00     14.43 o 
  -7   3   8        3.45        6.56     10.86 o 
  -6   3   8      202.35      231.66     10.46 o 
  -5   3   8      385.50      413.67     11.30 o 
  -4   3   8      111.46      113.41      8.08 o 
  -3   3   8       60.68       52.02      8.07 o 
  -2   3   8      675.90      675.71     10.42 o 
  -1   3   8       79.26       81.00      7.74 o 
   0   3   8     1062.32     1049.22     15.78 o 
   1   3   8     1818.68     1786.43     13.03 o 
   2   3   8       12.98       11.43      6.96 o 
   3   3   8      789.80      779.32      9.91 o 
   4   3   8       12.89       14.10      7.55 o 
   5   3   8      105.79      118.38      8.34 o 
   6   3   8       13.06       15.45      8.73 o 
   7   3   8        4.89        4.29      8.03 o 
   8   3   8       52.36       48.00     10.33 o 
 -10   4   8        2.55        3.36     13.52 o 
  -9   4   8      487.85      532.04     15.40 o 
  -8   4   8       21.24       26.52     10.47 o 
  -7   4   8       37.45       45.92     10.54 o 
  -6   4   8      205.58      199.78     10.88 o 
  -5   4   8      161.40      155.00      9.83 o 
  -4   4   8      271.63      282.13      9.13 o 
  -3   4   8     1202.37     1206.96     12.09 o 
  -2   4   8       41.59       43.56      7.83 o 
  -1   4   8       81.40       77.61      7.56 o 
   0   4   8      316.84      319.77      8.79 o 
   1   4   8      144.90      133.99      7.51 o 
   2   4   8      489.98      502.97      8.61 o 
   3   4   8      645.59      700.70     10.69 o 
   4   4   8     1803.46     1796.62     17.47 o 
   5   4   8        0.00        0.69      8.26 o 
   6   4   8      117.68      117.00      8.92 o 
   7   4   8       80.90       85.87      9.52 o 
   8   4   8      107.89       86.96     10.00 o 
 -10   5   8        1.16        6.32     16.06 o 
  -9   5   8      310.24      311.93     15.23 o 
  -8   5   8       26.17       23.98     11.49 o 
  -7   5   8       93.22       88.37     10.14 o 
  -6   5   8      742.64      776.13     17.93 o 
  -5   5   8      219.16      234.34     10.15 o 
  -4   5   8      179.74      200.13      8.97 o 
  -3   5   8     3913.92     3846.12     21.92 o 
  -2   5   8       11.33       16.06      8.13 o 
  -1   5   8      146.13      171.57      7.89 o 
   0   5   8      140.94      153.02      8.17 o 
   1   5   8      155.51      137.05      7.85 o 
   2   5   8     2830.45     2788.80     39.33 o 
   3   5   8      208.55      216.14      7.99 o 
   4   5   8      107.28      127.35      8.60 o 
   5   5   8      360.79      383.72      9.46 o 
   6   5   8       33.40       42.03      9.52 o 
   7   5   8       52.15       45.87      9.49 o 
   8   5   8      100.56      106.18     11.68 o 
 -10   6   8      408.77      387.14     17.97 o 
  -9   6   8      112.52      101.97     11.97 o 
  -8   6   8      603.28      591.72     13.12 o 
  -7   6   8      599.03      606.71     13.04 o 
  -6   6   8        3.98        9.85      9.19 o 
  -5   6   8      508.81      526.98     11.04 o 
  -4   6   8     6358.32     6092.33     35.34 o 
  -3   6   8       37.74       33.68      7.91 o 
  -2   6   8      559.65      533.40     10.15 o 
  -1   6   8        0.11       -1.79      7.17 o 
   0   6   8        0.63        1.10      6.46 o 
   1   6   8      287.06      277.07      7.94 o 
   2   6   8      414.72      402.03      9.20 o 
   3   6   8     1650.09     1652.88     19.17 o 
   4   6   8      285.80      309.52      9.84 o 
   5   6   8      268.79      287.98      9.19 o 
   6   6   8        2.12        1.22      9.05 o 
   7   6   8      186.08      194.43     10.69 o 
   8   6   8      142.97      102.23      9.81 o 
 -10   7   8       16.42       24.48     14.67 o 
  -9   7   8       79.60       86.90     11.00 o 
  -8   7   8       47.44       44.27     10.31 o 
  -7   7   8        1.90        3.62      9.27 o 
  -6   7   8      643.17      709.99     12.06 o 
  -5   7   8      237.41      221.56      9.19 o 
  -4   7   8      106.06      133.35      9.87 o 
  -3   7   8     2476.32     2393.30     19.09 o 
  -2   7   8      298.44      301.91      8.81 o 
  -1   7   8       79.85       84.21      7.54 o 
   0   7   8      422.58      449.42      9.79 o 
   1   7   8      148.43      164.29      8.79 o 
   2   7   8      718.01      674.26     10.24 o 
   3   7   8       20.82       16.90      7.20 o 
   4   7   8        4.92        6.89      8.39 o 
   5   7   8       96.29       96.67      9.04 o 
   6   7   8       12.24        6.16      7.70 o 
   7   7   8       94.24       75.90      9.12 o 
 -10   8   8        0.18        5.35     12.50 o 
  -9   8   8      202.12      229.42     13.59 o 
  -8   8   8      214.75      229.69     11.45 o 
  -7   8   8      219.15      232.29     11.41 o 
  -6   8   8        3.34        6.95      8.88 o 
  -5   8   8      179.96      171.27      9.08 o 
  -4   8   8     1570.71     1612.58     15.02 o 
  -3   8   8       71.87       86.19      8.10 o 
  -2   8   8       11.25       19.09      7.41 o 
  -1   8   8      209.36      206.02      9.09 o 
   0   8   8        7.51       13.51      7.79 o 
   1   8   8      187.57      191.32      7.73 o 
   2   8   8      168.36      149.62      7.51 o 
   3   8   8       48.01       46.38      7.62 o 
   4   8   8      313.19      315.48      9.38 o 
   5   8   8      443.41      422.66      9.61 o 
   6   8   8        4.80       10.41      8.60 o 
   7   8   8        6.47       14.27      8.98 o 
 -10   9   8      145.70      126.66     14.62 o 
  -9   9   8      148.52      148.57     13.21 o 
  -8   9   8      343.50      344.98     13.74 o 
  -7   9   8      409.05      411.96     12.73 o 
  -6   9   8       10.99       16.63      9.61 o 
  -5   9   8        8.73       15.64      8.06 o 
  -4   9   8        0.47        2.42      7.50 o 
  -3   9   8      513.73      465.54     10.64 o 
  -2   9   8      820.99      891.32     11.31 o 
  -1   9   8       33.90       38.07      7.98 o 
   0   9   8        5.58        3.76      6.27 o 
   1   9   8        8.51        7.82      7.50 o 
   2   9   8      191.33      172.02      9.17 o 
   3   9   8      153.11      154.31      8.35 o 
   4   9   8      689.95      690.88      9.78 o 
   5   9   8      204.80      198.08      9.52 o 
   6   9   8       40.11       48.73      8.38 o 
   7   9   8        2.27        5.72     10.60 o 
 -10  10   8       72.61       64.75     12.65 o 
  -9  10   8        0.11        8.08     11.13 o 
  -8  10   8      140.61      149.83     11.83 o 
  -7  10   8      146.24      151.15     10.28 o 
  -6  10   8      606.57      642.03     12.89 o 
  -5  10   8      511.01      551.71     11.15 o 
  -4  10   8      155.18      136.65      9.61 o 
  -3  10   8      186.64      193.21      8.23 o 
  -2  10   8      166.11      162.46      8.53 o 
  -1  10   8      342.86      355.31      8.83 o 
   0  10   8      125.01      142.90      7.77 o 
   1  10   8     1264.35     1284.64     11.80 o 
   2  10   8        0.97        2.08      7.01 o 
   3  10   8      331.41      309.78      8.80 o 
   4  10   8       23.44       29.24      7.57 o 
   5  10   8        7.50       15.79      8.76 o 
   6  10   8       86.98       92.27      9.29 o 
   7  10   8       62.57       54.02     10.28 o 
  -9  11   8      143.83      148.90     12.92 o 
  -8  11   8       22.52       32.89     12.23 o 
  -7  11   8       10.55       17.73      9.79 o 
  -6  11   8       43.21       47.49      8.96 o 
  -5  11   8      172.90      175.54     10.63 o 
  -4  11   8        0.26        2.19      7.97 o 
  -3  11   8        3.49        1.98      8.93 o 
  -2  11   8       35.10       39.09      8.38 o 
  -1  11   8       68.39       72.85      7.48 o 
   0  11   8       27.09       17.46      7.62 o 
   1  11   8      266.82      234.46      8.25 o 
   2  11   8      131.28      125.46      8.22 o 
   3  11   8      205.56      193.14     10.41 o 
   4  11   8       40.71       45.85      8.29 o 
   5  11   8      112.40      104.56      8.47 o 
   6  11   8      154.52      146.52      9.14 o 
   7  11   8        1.93        0.21      8.95 o 
  -9  12   8       38.00       26.94     13.50 o 
  -8  12   8      155.30      144.34     10.89 o 
  -7  12   8      119.39      132.20     10.81 o 
  -6  12   8        0.06        4.02      9.29 o 
  -5  12   8        9.26        5.84     10.53 o 
  -4  12   8      751.03      748.73     11.68 o 
  -3  12   8     2041.89     2103.71     25.49 o 
  -2  12   8        0.27        3.79      7.71 o 
  -1  12   8      712.95      699.58     10.11 o 
   0  12   8      610.97      585.85      9.97 o 
   1  12   8      257.23      279.11      8.68 o 
   2  12   8       56.03       47.09      8.11 o 
   3  12   8      157.30      173.79      9.88 o 
   4  12   8       30.88       37.30      8.15 o 
   5  12   8      469.93      463.47     10.48 o 
   6  12   8      469.96      434.35     12.00 o 
   7  12   8       82.78       52.89      9.70 o 
  -9  13   8       12.91       10.99     12.12 o 
  -8  13   8       65.66       63.92     11.00 o 
  -7  13   8       96.59      104.80     11.67 o 
  -6  13   8       37.45       28.77     10.40 o 
  -5  13   8      419.07      446.04     10.56 o 
  -4  13   8       27.03       29.96      8.57 o 
  -3  13   8      357.18      378.00     10.22 o 
  -2  13   8      167.54      185.94      8.53 o 
  -1  13   8      220.72      229.41      8.71 o 
   0  13   8      850.59      852.05     11.85 o 
   1  13   8      266.01      280.56      9.54 o 
   2  13   8       31.90       51.66      8.07 o 
   3  13   8       20.46       17.00      7.53 o 
   4  13   8      153.64      168.57      9.79 o 
   5  13   8       18.74       18.19      9.47 o 
   6  13   8       67.77       54.81      9.37 o 
   7  13   8      226.73      191.68     10.97 o 
  -9  14   8      320.93      273.19     13.61 o 
  -8  14   8       13.07       13.03     10.60 o 
  -7  14   8       37.17       47.20      9.89 o 
  -6  14   8      120.28      119.41     11.53 o 
  -5  14   8      700.59      750.34     13.31 o 
  -4  14   8      738.29      735.19     10.86 o 
  -3  14   8      316.70      327.76      9.70 o 
  -2  14   8        8.29       10.38      7.34 o 
  -1  14   8      327.20      303.78      9.19 o 
   0  14   8       59.30       61.07      8.17 o 
   1  14   8     1956.08     1929.50     24.63 o 
   2  14   8     1101.69     1096.55     11.72 o 
   3  14   8      447.40      471.72     11.35 o 
   4  14   8      301.59      315.83     10.77 o 
   5  14   8       10.87       11.41      9.32 o 
   6  14   8        0.82        1.21      8.61 o 
  -9  15   8      141.67      136.67     13.85 o 
  -8  15   8       42.14       48.75     12.19 o 
  -7  15   8      144.71      150.49     12.14 o 
  -6  15   8      336.65      360.15     12.30 o 
  -5  15   8      201.33      214.70     10.23 o 
  -4  15   8      885.29      885.74     11.88 o 
  -3  15   8       50.68       62.44      8.83 o 
  -2  15   8      836.73      860.71     11.33 o 
  -1  15   8      253.49      242.70      9.05 o 
   0  15   8      739.65      742.88     10.79 o 
   1  15   8      210.21      201.48      8.74 o 
   2  15   8      791.30      833.26     10.74 o 
   3  15   8      259.88      288.75      9.76 o 
   4  15   8      495.77      520.57     15.61 o 
   5  15   8       43.76       48.54      9.85 o 
   6  15   8       15.98       16.86      9.41 o 
  -8  16   8       82.80       67.55     12.38 o 
  -7  16   8       31.20       34.56     12.35 o 
  -6  16   8      241.55      235.86     12.20 o 
  -5  16   8       66.70       71.79      9.31 o 
  -4  16   8      103.17      118.41      9.23 o 
  -3  16   8       47.25       54.40      8.20 o 
  -2  16   8      881.99      880.70     11.04 o 
  -1  16   8       69.42       78.95      7.98 o 
   0  16   8      332.03      322.79      9.66 o 
   1  16   8      898.74      902.90     11.26 o 
   2  16   8        7.76        7.41      7.87 o 
   3  16   8      129.28      128.32      8.56 o 
   4  16   8       37.46       27.89      8.88 o 
   5  16   8      152.75      152.64     10.57 o 
   6  16   8        1.77       -1.77      9.86 o 
  -8  17   8       11.46       11.33     11.65 o 
  -7  17   8      285.83      268.49     12.47 o 
  -6  17   8      163.67      150.55     10.64 o 
  -5  17   8      124.02      132.65     10.70 o 
  -4  17   8       70.29       73.68      9.27 o 
  -3  17   8        3.03       10.96      9.29 o 
  -2  17   8      269.68      279.98      9.81 o 
  -1  17   8      643.55      640.17     10.56 o 
   0  17   8       18.03       14.18      8.24 o 
   1  17   8      159.70      155.65      8.62 o 
   2  17   8      296.57      282.26      9.35 o 
   3  17   8      237.94      247.52     10.60 o 
   4  17   8       42.13       37.70      9.18 o 
   5  17   8       32.88       27.17     10.09 o 
   6  17   8       23.07       24.10     10.68 o 
  -8  18   8        3.17       10.83     11.12 o 
  -7  18   8      215.38      200.78     13.06 o 
  -6  18   8       22.08       27.08     11.99 o 
  -5  18   8      411.73      415.88     12.01 o 
  -4  18   8      179.37      201.67     10.02 o 
  -3  18   8       65.16       72.07      8.83 o 
  -2  18   8       52.22       64.21      7.67 o 
  -1  18   8      300.83      311.82     10.24 o 
   0  18   8       99.90      112.33      8.84 o 
   1  18   8       10.97       15.42      8.37 o 
   2  18   8       85.63       76.97      8.77 o 
   3  18   8        2.99        6.63      9.47 o 
   4  18   8       57.82       62.70      9.53 o 
   5  18   8        0.15        7.96     10.69 o 
  -7  19   8      149.17      132.78     12.59 o 
  -6  19   8      277.10      284.93     13.97 o 
  -5  19   8        0.29        4.95      9.96 o 
  -4  19   8       29.49       26.34      8.94 o 
  -3  19   8       17.09       20.03      9.89 o 
  -2  19   8     1176.64     1194.54     18.49 o 
  -1  19   8        0.57        4.97      7.94 o 
   0  19   8       35.46       47.21      8.71 o 
   1  19   8      275.42      304.99     10.46 o 
   2  19   8       73.56       76.23      8.77 o 
   3  19   8        1.25        4.45      9.15 o 
   4  19   8      133.99      139.63     10.39 o 
   5  19   8      191.88      178.60     12.10 o 
  -7  20   8       80.06       70.40     14.14 o 
  -6  20   8      901.23      870.54     16.39 o 
  -5  20   8        4.87        7.12     10.27 o 
  -4  20   8      105.92       88.39     10.72 o 
  -3  20   8      241.93      257.29     10.43 o 
  -2  20   8       90.27       89.70      9.00 o 
  -1  20   8      613.49      622.67     15.20 o 
   0  20   8      467.80      472.38     10.92 o 
   1  20   8       10.70       12.39      9.42 o 
   2  20   8      177.62      176.45      8.91 o 
   3  20   8      105.24       96.23      9.78 o 
   4  20   8       54.70       49.49      9.70 o 
   5  20   8      419.23      358.48     15.82 o 
  -7  21   8     1198.56     1010.84     50.91 o 
  -6  21   8       33.07       30.87     11.35 o 
  -5  21   8      770.36      800.58     14.48 o 
  -4  21   8        0.55        2.22      9.70 o 
  -3  21   8       52.44       38.51      9.55 o 
  -2  21   8      496.01      513.91     11.65 o 
  -1  21   8      117.18      133.97      9.28 o 
   0  21   8       51.72       49.66      9.39 o 
   1  21   8      294.00      319.31     10.68 o 
   2  21   8        0.74        0.55      9.34 o 
   3  21   8       60.35       43.63      8.69 o 
   4  21   8      394.76      361.91     12.01 o 
  -6  22   8      111.67       99.42     13.37 o 
  -5  22   8       28.77       23.90     11.94 o 
  -4  22   8       63.21       77.00     10.13 o 
  -3  22   8       78.63       80.40     10.12 o 
  -2  22   8      121.79      111.32      9.79 o 
  -1  22   8      268.31      280.82     11.06 o 
   0  22   8      292.18      298.28     11.65 o 
   1  22   8      224.18      229.54     11.68 o 
   2  22   8       66.74       64.78     10.88 o 
   3  22   8       43.92       33.99     10.70 o 
   4  22   8        1.97        2.78     11.24 o 
  -6  23   8        0.00       -0.03     12.08 o 
  -5  23   8       56.18       53.36     11.50 o 
  -4  23   8       55.97       65.78     11.46 o 
  -3  23   8        0.00       -0.03      9.51 o 
  -2  23   8        0.33        6.47      9.80 o 
  -1  23   8       10.15        9.67     10.58 o 
   0  23   8      215.51      215.00     10.51 o 
   1  23   8        1.86        2.84      9.66 o 
   2  23   8      149.79      150.99     11.11 o 
   3  23   8       36.28       24.97     11.41 o 
  -5  24   8        0.38        1.23     12.24 o 
  -4  24   8      357.59      343.82     13.87 o 
  -3  24   8      134.83      129.30     11.20 o 
  -2  24   8       77.46       77.12     10.70 o 
  -1  24   8      454.57      424.73     17.45 o 
   0  24   8       22.07       27.11      9.91 o 
   1  24   8        7.11        9.30      9.89 o 
   2  24   8       60.66       54.80      9.66 o 
   3  24   8        0.97       -1.92     11.52 o 
  -4  25   8       24.70       18.80     12.03 o 
  -3  25   8      457.83      423.75     16.61 o 
  -2  25   8      489.64      446.07     20.68 o 
  -1  25   8       45.25       41.46      9.40 o 
   0  25   8      201.17      202.78     12.36 o 
   1  25   8      151.84      142.53     12.73 o 
   2  25   8      165.07      154.88     11.62 o 
  -3  26   8       68.18       60.85     12.44 o 
  -2  26   8       69.29       72.74     11.52 o 
  -1  26   8        5.88        9.67     11.62 o 
   0  26   8       44.52       53.42     10.97 o 
   1  26   8      234.36      217.14     13.42 o 
  -1  27   8        9.53        7.66     11.44 o 
 -10   1   9       23.78       23.91     13.87 o 
  -9   1   9        5.58        1.71     12.85 o 
  -8   1   9      564.88      537.94     14.32 o 
  -7   1   9      134.05      143.96     14.06 o 
  -6   1   9        0.15        1.76      9.83 o 
  -5   1   9        0.03        4.07      9.21 o 
  -4   1   9      669.62      728.93     11.45 o 
  -3   1   9       67.71       76.56      7.87 o 
  -2   1   9      114.69      127.24      7.81 o 
  -1   1   9      432.41      415.84      8.57 o 
   0   1   9     4094.27     4065.84     31.72 o 
   1   1   9      550.72      578.10      9.21 o 
   2   1   9      377.49      386.73      8.98 o 
   3   1   9      671.70      725.16     14.61 o 
   4   1   9       70.57       77.38      7.40 o 
   5   1   9       18.54       23.49      8.12 o 
   6   1   9       31.76       33.69      8.76 o 
   7   1   9      221.84      194.50     11.83 o 
 -10   2   9        0.05        9.38     12.93 o 
  -9   2   9      446.45      497.90     17.43 o 
  -8   2   9      407.74      420.83     20.74 o 
  -7   2   9      547.84      561.96     13.27 o 
  -6   2   9      317.01      327.02     11.89 o 
  -5   2   9       69.20       56.53     10.35 o 
  -4   2   9      401.08      395.61      9.47 o 
  -3   2   9       12.36       21.33      8.14 o 
  -2   2   9       24.57       20.82      7.30 o 
  -1   2   9      554.14      526.77      9.81 o 
   0   2   9      717.99      715.25     10.17 o 
   1   2   9      916.15      954.44     12.08 o 
   2   2   9       74.44       83.11      8.05 o 
   3   2   9        7.67       15.01      7.80 o 
   4   2   9       21.89       15.37      7.34 o 
   5   2   9      534.92      541.66     11.14 o 
   6   2   9        0.06        0.13      8.74 o 
   7   2   9      292.24      305.20     13.08 o 
 -10   3   9       35.28       24.83     15.21 o 
  -9   3   9        1.81       10.87     12.72 o 
  -8   3   9      684.13      657.20     23.31 o 
  -7   3   9     1091.58     1127.42     17.96 o 
  -6   3   9      290.78      285.80     12.05 o 
  -5   3   9      974.01      976.15     14.62 o 
  -4   3   9      300.70      303.17     10.44 o 
  -3   3   9      262.12      269.93      9.04 o 
  -2   3   9        0.75        2.50      6.55 o 
  -1   3   9      139.41      145.94      8.39 o 
   0   3   9       69.24       84.45      7.09 o 
   1   3   9       39.62       36.14      7.32 o 
   2   3   9      132.95      142.71      8.32 o 
   3   3   9      157.00      157.44      8.16 o 
   4   3   9      100.65      112.13      8.46 o 
   5   3   9      158.25      163.36      9.61 o 
   6   3   9      196.21      194.27      9.76 o 
   7   3   9       15.23       19.21      9.79 o 
 -10   4   9      225.74      201.81     15.54 o 
  -9   4   9       13.77        6.37     11.78 o 
  -8   4   9        4.98       -2.78     12.41 o 
  -7   4   9       35.81       31.17     10.09 o 
  -6   4   9      663.27      667.88     12.25 o 
  -5   4   9      563.85      579.00     11.56 o 
  -4   4   9        1.71        6.36      7.60 o 
  -3   4   9      304.14      312.31      9.42 o 
  -2   4   9     2044.54     2067.43     30.16 o 
  -1   4   9       84.01       69.36      7.20 o 
   0   4   9      166.66      172.79      8.46 o 
   1   4   9      632.37      642.33      9.73 o 
   2   4   9       47.34       51.06      7.45 o 
   3   4   9        9.55       12.81      7.72 o 
   4   4   9      497.33      549.24     12.16 o 
   5   4   9        0.06        5.17      8.48 o 
   6   4   9       64.36       63.34      9.35 o 
   7   4   9        0.19        5.42     10.21 o 
 -10   5   9      133.65      125.97     15.07 o 
  -9   5   9      309.05      326.29     27.44 o 
  -8   5   9       64.42       63.16     12.08 o 
  -7   5   9        0.01        2.20      9.40 o 
  -6   5   9        2.48        8.20      9.01 o 
  -5   5   9      199.79      200.12     10.67 o 
  -4   5   9       30.80       21.57      8.24 o 
  -3   5   9      633.96      619.87     10.81 o 
  -2   5   9     2736.00     2802.18     24.76 o 
  -1   5   9       70.68       70.67      8.53 o 
   0   5   9        5.58        6.79      7.68 o 
   1   5   9      397.01      421.12      8.74 o 
   2   5   9        1.09        5.93      7.43 o 
   3   5   9      104.53      113.84      8.06 o 
   4   5   9        5.51        4.36      7.74 o 
   5   5   9      270.77      256.01      9.57 o 
   6   5   9       28.18       29.03      8.98 o 
   7   5   9        0.47        5.31      8.88 o 
  -9   6   9        9.80       16.57     13.01 o 
  -8   6   9        0.19        0.00      9.90 o 
  -7   6   9       37.54       37.59     10.31 o 
  -6   6   9       51.44       56.61      8.92 o 
  -5   6   9       28.45       24.41      9.75 o 
  -4   6   9        0.88        3.82      8.56 o 
  -3   6   9      143.36      164.04      8.21 o 
  -2   6   9      422.07      411.37      9.36 o 
  -1   6   9      241.74      266.28      8.30 o 
   0   6   9       25.28       37.61      7.52 o 
   1   6   9      343.75      359.48      8.94 o 
   2   6   9       12.12       14.35      7.60 o 
   3   6   9       19.02       21.88      7.80 o 
   4   6   9       46.12       55.63      8.37 o 
   5   6   9      408.32      430.15     10.73 o 
   6   6   9        0.12        1.42      8.86 o 
   7   6   9        1.42        5.46     10.89 o 
  -9   7   9      803.84      748.19     21.31 o 
  -8   7   9      121.33      131.65     12.43 o 
  -7   7   9     1115.28     1089.21     20.55 o 
  -6   7   9      164.73      165.93     11.45 o 
  -5   7   9       68.20       86.24      9.37 o 
  -4   7   9      786.74      776.72     11.98 o 
  -3   7   9     1362.11     1323.57     12.50 o 
  -2   7   9       36.17       49.74      7.73 o 
  -1   7   9      988.03      986.24     11.23 o 
   0   7   9      365.53      369.84      9.12 o 
   1   7   9      165.95      154.93      8.30 o 
   2   7   9      459.34      477.46      9.72 o 
   3   7   9        9.41       13.49      8.31 o 
   4   7   9      249.54      262.65      9.98 o 
   5   7   9        4.40        8.34      8.35 o 
   6   7   9      234.92      235.37     10.78 o 
   7   7   9       24.54       18.81     10.14 o 
  -9   8   9       37.33       42.36     12.21 o 
  -8   8   9      497.33      486.96     14.97 o 
  -7   8   9        9.84       11.67      8.76 o 
  -6   8   9       24.48       19.72      9.38 o 
  -5   8   9     1046.05     1155.01     15.81 o 
  -4   8   9      701.70      733.91     11.43 o 
  -3   8   9       52.65       48.91      8.54 o 
  -2   8   9     2119.62     2022.50     14.67 o 
  -1   8   9        7.37       12.42      6.94 o 
   0   8   9        2.17        7.71      7.07 o 
   1   8   9      669.32      694.54     11.39 o 
   2   8   9       10.35       17.42      7.61 o 
   3   8   9      395.88      421.31     10.45 o 
   4   8   9       65.90       60.57      8.66 o 
   5   8   9      402.46      397.32     10.63 o 
   6   8   9       12.67       10.14      8.65 o 
   7   8   9      310.16      274.63     12.39 o 
  -9   9   9      100.76       80.26     11.94 o 
  -8   9   9       79.95       77.20     11.23 o 
  -7   9   9      274.07      280.38     11.52 o 
  -6   9   9      394.55      421.98     12.25 o 
  -5   9   9        8.05       11.39      9.05 o 
  -4   9   9     1066.12     1104.56     13.19 o 
  -3   9   9      303.12      328.39      9.09 o 
  -2   9   9      779.96      740.75     10.49 o 
  -1   9   9      131.26      124.30      8.15 o 
   0   9   9      234.53      256.70      8.86 o 
   1   9   9      124.81      158.15     10.21 o 
   2   9   9      497.59      513.58      9.14 o 
   3   9   9      934.31     1051.17     20.39 o 
   4   9   9       65.85       60.13      9.32 o 
   5   9   9       58.25       64.04      9.81 o 
   6   9   9       45.59       34.75      9.83 o 
  -9  10   9      169.32      164.25     14.56 o 
  -8  10   9       73.93       63.90     10.74 o 
  -7  10   9       68.48       62.21     11.09 o 
  -6  10   9      500.04      500.68     12.64 o 
  -5  10   9      199.09      215.07     10.73 o 
  -4  10   9       46.23       57.64      8.52 o 
  -3  10   9       32.10       30.17      7.94 o 
  -2  10   9       58.71       56.34      7.67 o 
  -1  10   9       47.31       29.66      8.22 o 
   0  10   9      110.47      122.74      7.76 o 
   1  10   9        0.29        6.86      7.87 o 
   2  10   9        2.84        1.36      8.49 o 
   3  10   9      374.61      358.59     10.06 o 
   4  10   9       25.25       28.92      7.95 o 
   5  10   9      342.94      314.00     10.95 o 
   6  10   9       57.58       54.76      9.62 o 
  -9  11   9       49.76       37.39     14.01 o 
  -8  11   9       57.32       57.61     12.08 o 
  -7  11   9       13.74       19.69     11.05 o 
  -6  11   9      214.55      214.39     11.57 o 
  -5  11   9      581.64      582.94     14.09 o 
  -4  11   9       17.93       24.68      8.78 o 
  -3  11   9       63.68       79.43      8.25 o 
  -2  11   9      251.95      274.02      8.50 o 
  -1  11   9       91.25       86.31      8.23 o 
   0  11   9      552.26      591.93     10.39 o 
   1  11   9      395.57      420.79      9.50 o 
   2  11   9       86.73      111.02     10.15 o 
   3  11   9      209.47      221.81      8.52 o 
   4  11   9        2.21        1.47      7.46 o 
   5  11   9       14.56       23.07      8.63 o 
   6  11   9       10.03        6.31     10.07 o 
  -9  12   9        0.01        2.73     11.73 o 
  -8  12   9       28.55       27.10     12.97 o 
  -7  12   9       22.79       21.87     12.11 o 
  -6  12   9      523.19      540.34     18.53 o 
  -5  12   9       14.19       16.37      9.58 o 
  -4  12   9      243.31      255.21      9.36 o 
  -3  12   9        7.05        9.74      9.04 o 
  -2  12   9       37.94       48.11      7.37 o 
  -1  12   9       64.25       74.96      8.38 o 
   0  12   9      129.47      128.45      8.72 o 
   1  12   9      589.04      614.87     10.32 o 
   2  12   9       24.65       22.50      8.49 o 
   3  12   9      180.51      188.69      9.45 o 
   4  12   9       11.10       12.81      8.89 o 
   5  12   9       82.94       91.81      9.14 o 
   6  12   9       62.14       56.44     10.32 o 
  -8  13   9      112.56       94.93     12.81 o 
  -7  13   9      256.21      270.96     12.65 o 
  -6  13   9      265.43      254.60     12.06 o 
  -5  13   9      258.41      263.06     12.25 o 
  -4  13   9     1431.39     1474.71     20.34 o 
  -3  13   9      347.43      362.40      9.91 o 
  -2  13   9      374.01      422.35      9.45 o 
  -1  13   9        2.51        8.32      7.51 o 
   0  13   9     1331.41     1250.96     17.46 o 
   1  13   9      482.00      485.87     10.42 o 
   2  13   9      736.04      760.93     11.03 o 
   3  13   9      434.13      414.42     10.28 o 
   4  13   9      294.28      307.67     12.54 o 
   5  13   9       77.15       70.17      8.95 o 
   6  13   9      130.26      120.30     10.39 o 
  -8  14   9      100.61       85.50     12.34 o 
  -7  14   9       37.78       40.87     11.05 o 
  -6  14   9      111.99      101.84     11.47 o 
  -5  14   9       47.14       58.73      9.86 o 
  -4  14   9        0.63        1.48     10.12 o 
  -3  14   9      930.13      953.95     18.98 o 
  -2  14   9       96.00      106.18      9.51 o 
  -1  14   9      414.97      460.26      9.57 o 
   0  14   9      329.75      347.55     10.24 o 
   1  14   9      796.74      763.35     16.09 o 
   2  14   9      189.97      197.86      9.09 o 
   3  14   9      398.13      446.16     14.70 o 
   4  14   9       13.31       15.16      8.94 o 
   5  14   9      205.23      180.84      9.55 o 
  -8  15   9      243.22      224.74     14.10 o 
  -7  15   9      364.99      362.01     14.60 o 
  -6  15   9        5.64       15.04     10.39 o 
  -5  15   9       84.32       88.43     10.36 o 
  -4  15   9      151.92      167.20     10.61 o 
  -3  15   9        0.53        1.43      8.94 o 
  -2  15   9       19.17       24.17      8.34 o 
  -1  15   9       37.49       41.20      8.82 o 
   0  15   9        8.75       14.68      8.86 o 
   1  15   9      123.50      130.31      9.54 o 
   2  15   9      113.02      108.70      8.91 o 
   3  15   9      227.67      246.27     11.00 o 
   4  15   9       48.19       53.50      9.69 o 
   5  15   9       56.29       51.98      9.50 o 
  -8  16   9       97.53       89.22     12.34 o 
  -7  16   9       12.51       19.01      9.91 o 
  -6  16   9       19.56       18.79     11.90 o 
  -5  16   9     1224.17     1335.40     30.03 o 
  -4  16   9       98.23      100.15      9.86 o 
  -3  16   9      113.71      121.00      9.74 o 
  -2  16   9      162.69      175.46      9.67 o 
  -1  16   9      119.65      122.49      8.95 o 
   0  16   9      174.24      172.75      8.98 o 
   1  16   9      679.47      646.58     10.93 o 
   2  16   9      631.95      610.86     10.74 o 
   3  16   9      154.77      167.98     10.11 o 
   4  16   9      323.34      329.72     12.34 o 
   5  16   9        0.04        6.39      9.12 o 
  -7  17   9       11.12       13.54     11.21 o 
  -6  17   9        9.16       12.64     11.28 o 
  -5  17   9      105.37      102.08     10.23 o 
  -4  17   9       88.12       97.78      9.68 o 
  -3  17   9      882.54      896.31     18.39 o 
  -2  17   9      356.28      343.01      9.87 o 
  -1  17   9       95.95       96.94      9.90 o 
   0  17   9      160.62      167.70      9.80 o 
   1  17   9      172.54      180.21      9.06 o 
   2  17   9      416.27      404.82     11.26 o 
   3  17   9      147.61      146.35     10.22 o 
   4  17   9       14.18       16.63     10.88 o 
   5  17   9        0.12       10.11      9.94 o 
  -7  18   9       13.67       11.47     10.49 o 
  -6  18   9      112.84      104.96     11.86 o 
  -5  18   9        1.45       -0.02      9.45 o 
  -4  18   9      171.14      161.20     10.63 o 
  -3  18   9      143.68      155.59     10.66 o 
  -2  18   9        5.52        7.51      8.41 o 
  -1  18   9      774.84      788.17     17.46 o 
   0  18   9      246.21      260.80     11.07 o 
   1  18   9       23.25       30.55      9.30 o 
   2  18   9       22.85       28.13      9.39 o 
   3  18   9       34.92       47.50     10.29 o 
   4  18   9        0.73        3.61     11.28 o 
  -7  19   9       99.48       71.67     13.27 o 
  -6  19   9       51.42       50.07     13.15 o 
  -5  19   9      299.35      310.20     14.35 o 
  -4  19   9       43.17       45.43      9.28 o 
  -3  19   9       38.71       39.38      8.55 o 
  -2  19   9       17.10       21.45      9.20 o 
  -1  19   9        6.96       11.97      9.32 o 
   0  19   9       92.42       81.93      9.96 o 
   1  19   9       11.46       15.55      9.26 o 
   2  19   9        0.09        1.88     10.40 o 
   3  19   9      132.38      107.61     10.62 o 
   4  19   9      120.13      111.61      9.92 o 
  -6  20   9      108.78       82.31     12.73 o 
  -5  20   9      158.62      163.93     13.09 o 
  -4  20   9      371.73      382.19     11.71 o 
  -3  20   9        8.57       12.46      8.70 o 
  -2  20   9      377.99      390.08     11.99 o 
  -1  20   9      220.71      196.00     10.80 o 
   0  20   9      239.55      244.30     10.16 o 
   1  20   9        5.80       11.70      9.35 o 
   2  20   9       31.73       42.90     10.05 o 
   3  20   9       69.71       60.51      9.27 o 
  -6  21   9      101.09       75.27     12.54 o 
  -5  21   9      244.11      253.36     12.73 o 
  -4  21   9       30.81       34.59      9.39 o 
  -3  21   9       73.16       71.04     10.10 o 
  -2  21   9      182.14      167.98     10.01 o 
  -1  21   9      155.36      131.75     10.70 o 
   0  21   9       36.43       43.05      9.80 o 
   1  21   9       10.81       16.83     10.40 o 
   2  21   9      320.32      288.60     14.28 o 
   3  21   9      172.09      169.92     11.24 o 
  -5  22   9       23.09       23.24     10.45 o 
  -4  22   9       20.40       26.69     10.03 o 
  -3  22   9        8.92       14.43     10.45 o 
  -2  22   9        1.63        6.36     10.92 o 
  -1  22   9      266.80      252.59     11.10 o 
   0  22   9      147.36      152.74     10.86 o 
   1  22   9        7.45       16.34      9.45 o 
   2  22   9       13.22       14.87     10.24 o 
  -4  23   9        9.57        6.60     11.18 o 
  -3  23   9        0.09        4.39     11.57 o 
  -2  23   9      392.20      353.83     12.84 o 
  -1  23   9       46.16       39.46      9.03 o 
   0  23   9      545.40      495.67     14.87 o 
   1  23   9      284.92      253.86     13.93 o 
   2  23   9        1.07        5.33     10.53 o 
  -3  24   9       59.47       58.06     10.22 o 
  -2  24   9        8.52        8.75     10.27 o 
  -1  24   9      135.59      119.19     12.38 o 
   0  24   9        0.67        4.10     10.46 o 
   1  24   9       94.27       72.53     11.68 o 
  -2  25   9       37.24       30.18     10.39 o 
  -1  25   9       14.76       12.65     10.61 o 
  -9   0  10      215.46      166.82     24.27 o 
  -8   0  10       11.79       31.57     21.16 o 
  -7   0  10      921.26      940.03     43.21 o 
  -6   0  10      500.22      569.13     22.35 o 
  -5   0  10      194.64      235.86     14.29 o 
  -4   0  10        8.29        5.14     11.88 o 
  -3   0  10     2081.98     2157.62     36.46 o 
  -2   0  10        1.21       11.77     11.34 o 
  -1   0  10     2996.12     3094.40     34.22 o 
   0   0  10     2283.47     2370.89     28.38 o 
   1   0  10        0.22       -2.88      9.95 o 
   2   0  10      353.30      367.86     17.95 o 
   3   0  10       21.87       17.22     11.84 o 
   4   0  10        2.04        9.69     12.69 o 
   5   0  10     1002.26     1051.88     81.14 o 
   6   0  10        1.88       -3.32     14.07 o 
  -9   1  10        0.41        5.35     13.10 o 
  -8   1  10      202.83      208.17     13.51 o 
  -7   1  10      327.06      337.23     14.65 o 
  -6   1  10       86.66       96.38     12.70 o 
  -5   1  10      266.66      278.48     10.58 o 
  -4   1  10       31.12       46.86      7.80 o 
  -3   1  10        0.22        5.52      8.02 o 
  -2   1  10     1753.03     1825.30     20.37 o 
  -1   1  10      176.92      172.40      8.76 o 
   0   1  10       52.06       53.34      7.89 o 
   1   1  10       31.16       41.27      7.50 o 
   2   1  10      193.39      195.53      8.74 o 
   3   1  10        2.37        7.30      8.55 o 
   4   1  10        1.02        2.73      8.81 o 
   5   1  10      208.83      218.19     10.52 o 
   6   1  10      439.03      391.58     17.06 o 
  -9   2  10      144.28      118.19     13.17 o 
  -8   2  10       67.04       50.51     11.68 o 
  -7   2  10      199.77      182.64     13.35 o 
  -6   2  10      129.74      136.67     11.76 o 
  -5   2  10        6.50        7.85      9.35 o 
  -4   2  10       56.17       54.18      8.40 o 
  -3   2  10      201.16      211.62      8.81 o 
  -2   2  10      551.20      587.35     10.53 o 
  -1   2  10       39.53       49.34      8.02 o 
   0   2  10      140.31      155.25      8.46 o 
   1   2  10       89.80      104.24      8.33 o 
   2   2  10      158.23      173.63      8.30 o 
   3   2  10        1.72        5.89      8.36 o 
   4   2  10      795.72      818.46     16.65 o 
   5   2  10      205.27      201.76      9.60 o 
   6   2  10       48.43       50.88      9.90 o 
  -9   3  10       24.31       29.62     13.34 o 
  -8   3  10        0.13       -0.45     12.13 o 
  -7   3  10       48.29       48.95     11.91 o 
  -6   3  10        0.39        6.54     10.61 o 
  -5   3  10      328.36      338.38     10.53 o 
  -4   3  10        0.63        4.24      9.31 o 
  -3   3  10      105.14      100.36      8.78 o 
  -2   3  10      134.59      151.43      8.85 o 
  -1   3  10      856.00      818.64     12.17 o 
   0   3  10      327.06      354.68      8.85 o 
   1   3  10      205.68      229.72      9.69 o 
   2   3  10       45.81       52.25      8.05 o 
   3   3  10      478.25      509.03     10.16 o 
   4   3  10       19.73       21.55      9.79 o 
   5   3  10      207.81      212.13     10.47 o 
   6   3  10      195.20      184.26     10.63 o 
  -9   4  10        3.74        6.00     16.30 o 
  -8   4  10       98.89      108.65     15.41 o 
  -7   4  10      136.29      137.61     10.82 o 
  -6   4  10      142.84      146.92     12.32 o 
  -5   4  10      615.37      629.33     11.92 o 
  -4   4  10      186.97      187.53     10.12 o 
  -3   4  10       62.63       51.50      8.27 o 
  -2   4  10       41.59       45.22      9.02 o 
  -1   4  10      152.85      165.97      8.33 o 
   0   4  10       39.31       41.38      7.35 o 
   1   4  10      737.99      784.65     10.69 o 
   2   4  10       66.13       53.04      7.90 o 
   3   4  10       84.48       79.43      8.92 o 
   4   4  10       64.27       58.49      8.61 o 
   5   4  10       65.26       58.98      8.45 o 
   6   4  10        9.35        8.55      9.75 o 
  -9   5  10      409.37      352.02     19.62 o 
  -8   5  10        3.25       11.07     11.49 o 
  -7   5  10        3.65        7.07     10.89 o 
  -6   5  10       61.42       66.53     10.73 o 
  -5   5  10      282.26      310.56     12.09 o 
  -4   5  10      910.66      913.15     12.61 o 
  -3   5  10        0.08       -2.26      7.74 o 
  -2   5  10      132.44      128.82      8.72 o 
  -1   5  10      262.50      272.36      9.47 o 
   0   5  10      442.02      441.67      9.32 o 
   1   5  10       70.63       77.24      7.90 o 
   2   5  10      943.46     1005.58     15.59 o 
   3   5  10      105.08      109.94      8.38 o 
   4   5  10      111.14      115.45      9.29 o 
   5   5  10       48.86       53.43      9.53 o 
   6   5  10      142.38      128.78     11.49 o 
  -9   6  10       24.09       22.01     12.41 o 
  -8   6  10      500.68      471.49     22.40 o 
  -7   6  10        8.29        8.14      9.58 o 
  -6   6  10      685.22      662.28     23.64 o 
  -5   6  10       58.11       62.41      9.34 o 
  -4   6  10        4.52       11.13      9.00 o 
  -3   6  10      454.62      493.62     11.05 o 
  -2   6  10      549.50      553.97     10.53 o 
  -1   6  10       75.90       82.71      8.37 o 
   0   6  10        1.90        6.04      7.67 o 
   1   6  10      148.51      163.66      7.95 o 
   2   6  10       78.25       65.95      8.18 o 
   3   6  10      559.95      565.01     10.76 o 
   4   6  10      262.30      251.64      9.55 o 
   5   6  10      217.62      215.37     10.31 o 
   6   6  10        2.20       10.57      9.96 o 
  -9   7  10      494.18      494.61     19.73 o 
  -8   7  10       17.11       17.23     12.26 o 
  -7   7  10        4.77       10.25     11.06 o 
  -6   7  10        6.08        9.67     10.63 o 
  -5   7  10       29.96       28.74      9.05 o 
  -4   7  10       54.68       77.47      8.93 o 
  -3   7  10      496.24      539.97     10.25 o 
  -2   7  10        7.09       11.52      8.15 o 
  -1   7  10       30.12       26.78      8.03 o 
   0   7  10       26.15       23.99      7.11 o 
   1   7  10      448.00      468.61      8.99 o 
   2   7  10      244.55      255.53      9.11 o 
   3   7  10       10.95       15.49      8.80 o 
   4   7  10       36.28       29.91      9.44 o 
   5   7  10       89.13      105.73      9.64 o 
   6   7  10       38.51       37.97     10.18 o 
  -9   8  10       16.55       18.13     12.34 o 
  -8   8  10       32.87       43.34     10.38 o 
  -7   8  10      113.48      113.90     10.68 o 
  -6   8  10     1012.09      991.98     24.91 o 
  -5   8  10      126.76      133.84     10.74 o 
  -4   8  10      217.06      221.43      9.34 o 
  -3   8  10      955.38     1010.64     12.92 o 
  -2   8  10        8.35       22.67      8.07 o 
  -1   8  10       49.51       51.79      8.63 o 
   0   8  10       25.18       42.10      7.76 o 
   1   8  10       19.48       21.22      7.12 o 
   2   8  10        0.00        5.76      8.90 o 
   3   8  10        2.88        5.61      7.93 o 
   4   8  10      151.81      152.56      9.40 o 
   5   8  10       38.74       52.67     10.13 o 
   6   8  10        7.99        9.95      9.77 o 
  -8   9  10      367.91      348.58     14.67 o 
  -7   9  10      529.13      536.49     13.35 o 
  -6   9  10       19.83       16.71     10.22 o 
  -5   9  10      801.07      828.21     17.18 o 
  -4   9  10        5.14        3.26     10.09 o 
  -3   9  10       89.40       84.44      8.74 o 
  -2   9  10       18.66       24.75      8.75 o 
  -1   9  10      225.33      197.86      8.07 o 
   0   9  10      106.08      118.42      9.02 o 
   1   9  10       14.45       25.79      8.26 o 
   2   9  10       82.38       67.48      8.42 o 
   3   9  10      120.50      115.50      8.70 o 
   4   9  10       47.01       49.66      9.54 o 
   5   9  10      161.33      140.64     10.18 o 
  -8  10  10        0.01       -4.36     11.44 o 
  -7  10  10       25.85       33.98     10.04 o 
  -6  10  10        0.81        5.47     10.04 o 
  -5  10  10       38.13       46.07     10.05 o 
  -4  10  10        7.25        7.09      8.04 o 
  -3  10  10       69.44       80.42      8.75 o 
  -2  10  10       77.11       72.88      8.76 o 
  -1  10  10      276.36      299.52      9.85 o 
   0  10  10       26.12       30.73      7.80 o 
   1  10  10      162.73      159.61     10.05 o 
   2  10  10      293.72      296.04      9.34 o 
   3  10  10        0.09        4.79      7.67 o 
   4  10  10       91.56       96.50      9.01 o 
   5  10  10        0.86        4.56      9.15 o 
  -8  11  10       82.02       72.78     12.61 o 
  -7  11  10       16.46       27.03     11.75 o 
  -6  11  10        3.39        6.02     12.00 o 
  -5  11  10      583.57      578.55     13.05 o 
  -4  11  10       24.86       26.72     10.13 o 
  -3  11  10        2.55        2.63      9.30 o 
  -2  11  10      195.27      186.42      9.37 o 
  -1  11  10       27.58       29.35      7.41 o 
   0  11  10        4.79        8.76      9.41 o 
   1  11  10      140.82      155.64     10.82 o 
   2  11  10        6.42       10.67      9.20 o 
   3  11  10        0.49        2.64      8.06 o 
   4  11  10       16.21       19.86     10.13 o 
   5  11  10      123.80      113.34     10.01 o 
  -8  12  10        7.98        4.92     11.93 o 
  -7  12  10      183.03      196.50     12.80 o 
  -6  12  10      576.89      592.47     16.75 o 
  -5  12  10       10.41       13.98     10.13 o 
  -4  12  10        1.26        3.65      7.99 o 
  -3  12  10      204.12      202.35      9.36 o 
  -2  12  10       24.08       21.62      7.75 o 
  -1  12  10      705.39      741.24     19.64 o 
   0  12  10      496.70      507.11     10.47 o 
   1  12  10       13.63       13.31      7.71 o 
   2  12  10      490.15      507.67     10.55 o 
   3  12  10       11.97       18.25      9.28 o 
   4  12  10       32.51       21.98     10.22 o 
   5  12  10       12.77       22.79     10.16 o 
  -8  13  10      246.47      189.40     13.71 o 
  -7  13  10        0.67        4.28     11.49 o 
  -6  13  10       17.21       19.73     11.30 o 
  -5  13  10       26.39       27.34     10.21 o 
  -4  13  10      394.68      392.21     10.63 o 
  -3  13  10        1.61        2.49      7.98 o 
  -2  13  10      126.05      132.47      8.87 o 
  -1  13  10       23.01       26.56      8.40 o 
   0  13  10      339.98      341.09      9.82 o 
   1  13  10      514.39      546.95     11.45 o 
   2  13  10       44.06       59.38     10.13 o 
   3  13  10      148.17      135.93     10.46 o 
   4  13  10      103.58       87.90      9.78 o 
   5  13  10       52.52       42.55     10.75 o 
  -7  14  10        4.75        8.53     10.50 o 
  -6  14  10      182.29      171.53     12.22 o 
  -5  14  10      888.68      879.76     21.59 o 
  -4  14  10       74.42       78.83     10.35 o 
  -3  14  10      891.52      920.72     18.33 o 
  -2  14  10      394.55      385.70     10.94 o 
  -1  14  10        0.25        0.01      8.57 o 
   0  14  10       78.67       80.66      9.16 o 
   1  14  10      566.34      573.89     11.61 o 
   2  14  10       69.68       73.55      9.98 o 
   3  14  10      410.45      393.99     16.42 o 
   4  14  10      180.65      186.97     10.25 o 
  -7  15  10       37.25       41.83     11.79 o 
  -6  15  10       17.24       14.88     11.86 o 
  -5  15  10      112.28      110.91     12.05 o 
  -4  15  10      804.27      830.42     14.11 o 
  -3  15  10      554.87      591.34     11.91 o 
  -2  15  10      496.72      488.14     10.71 o 
  -1  15  10      117.61      118.46      9.65 o 
   0  15  10       64.32       76.87      8.14 o 
   1  15  10        5.64        5.34      9.51 o 
   2  15  10      237.68      257.71     10.43 o 
   3  15  10       99.95       95.05      9.86 o 
   4  15  10      170.45      144.23     10.21 o 
  -7  16  10       90.60       73.30     12.40 o 
  -6  16  10        9.97       13.98     12.82 o 
  -5  16  10       64.48       54.21     11.11 o 
  -4  16  10      126.40      119.25     10.14 o 
  -3  16  10       10.35       11.56     11.01 o 
  -2  16  10      100.16      103.93      9.41 o 
  -1  16  10      143.56      142.38      9.63 o 
   0  16  10      180.18      179.58      9.45 o 
   1  16  10        3.27        6.57      9.15 o 
   2  16  10       32.74       28.49      8.93 o 
   3  16  10      165.18      137.14     11.75 o 
   4  16  10       55.21       51.99     10.33 o 
  -6  17  10       38.41       41.19     11.83 o 
  -5  17  10      109.09      107.32     10.86 o 
  -4  17  10      205.19      196.84     10.78 o 
  -3  17  10       18.63       32.35     10.29 o 
  -2  17  10        0.20        1.19      8.86 o 
  -1  17  10      444.48      406.62     10.14 o 
   0  17  10       45.68       44.42      9.94 o 
   1  17  10      143.01      144.25     10.57 o 
   2  17  10       57.32       51.55      9.09 o 
   3  17  10      355.38      332.70     16.50 o 
  -6  18  10       50.53       42.06     13.91 o 
  -5  18  10       30.81       22.78     12.88 o 
  -4  18  10       89.50       92.63     11.49 o 
  -3  18  10        5.98       14.33      8.93 o 
  -2  18  10      561.86      577.01     16.53 o 
  -1  18  10      429.61      441.82     11.54 o 
   0  18  10       20.16       21.98      9.57 o 
   1  18  10       79.43       61.96     10.34 o 
   2  18  10        0.00        7.68     10.41 o 
   3  18  10       49.96       50.13     10.52 o 
  -5  19  10       59.11       57.55     11.43 o 
  -4  19  10       27.11       28.67     10.40 o 
  -3  19  10      555.63      498.22     18.55 o 
  -2  19  10      433.24      409.68     11.38 o 
  -1  19  10       12.82       18.79      9.22 o 
   0  19  10      369.01      345.12     10.71 o 
   1  19  10      172.82      162.62     10.85 o 
   2  19  10       14.55       13.37     10.78 o 
  -5  20  10        0.95       -4.75     11.84 o 
  -4  20  10       12.79       23.46     11.35 o 
  -3  20  10       42.19       40.55      9.47 o 
  -2  20  10       11.65       11.44     11.13 o 
  -1  20  10      154.38      152.72     11.09 o 
   0  20  10      290.35      247.89     10.89 o 
   1  20  10      337.81      271.78     12.30 o 
   2  20  10        5.86        3.93      9.90 o 
  -4  21  10       12.70       11.77     11.25 o 
  -3  21  10       23.64       33.04     10.32 o 
  -2  21  10      127.39      118.32     10.68 o 
  -1  21  10       12.17        6.96     11.18 o 
   0  21  10      233.97      219.99     11.50 o 
   1  21  10       50.55       63.09     11.34 o 
  -3  22  10      313.06      273.27     12.60 o 
  -2  22  10      176.82      162.22     11.46 o 
  -1  22  10      127.15      110.88     11.59 o 
   0  22  10       14.89       16.06     10.15 o 
  -8   1  11        5.27        9.74     12.80 o 
  -7   1  11       11.26       16.29     13.38 o 
  -6   1  11       95.54       93.22     13.37 o 
  -5   1  11      293.48      317.35     11.44 o 
  -4   1  11       51.22       68.69      9.03 o 
  -3   1  11       45.08       49.90      8.50 o 
  -2   1  11     1510.04     1576.51     18.71 o 
  -1   1  11       52.66       62.05      8.98 o 
   0   1  11      107.42      120.85      8.09 o 
   1   1  11      487.02      491.49     10.21 o 
   2   1  11        1.27        0.89      8.87 o 
   3   1  11      686.75      696.00     15.52 o 
   4   1  11        2.13        4.74      9.77 o 
   5   1  11       59.58       58.22     11.06 o 
  -8   2  11       20.75       25.49     12.99 o 
  -7   2  11        0.04       -1.47     12.22 o 
  -6   2  11      798.33      813.09     14.23 o 
  -5   2  11       10.38       12.10     10.03 o 
  -4   2  11       14.66       17.12      8.62 o 
  -3   2  11        3.95        4.29      9.09 o 
  -2   2  11       11.34        9.39      8.41 o 
  -1   2  11     1641.72     1727.72     30.72 o 
   0   2  11        0.06        5.95      7.20 o 
   1   2  11       17.94       17.59      8.11 o 
   2   2  11      762.41      766.13     13.13 o 
   3   2  11      126.33      121.70      8.55 o 
   4   2  11        0.66        1.15      7.98 o 
   5   2  11      152.05      142.29     10.68 o 
  -8   3  11      165.85      165.97     14.32 o 
  -7   3  11      108.35       97.00     12.11 o 
  -6   3  11       24.52       25.01     10.02 o 
  -5   3  11       95.48      102.23     11.42 o 
  -4   3  11      512.08      514.33     10.91 o 
  -3   3  11      374.26      400.16     10.92 o 
  -2   3  11      193.65      209.20      9.23 o 
  -1   3  11       31.90       29.13      7.91 o 
   0   3  11       87.72       86.12      7.91 o 
   1   3  11       76.13       83.17      8.63 o 
   2   3  11       16.80       17.23      8.00 o 
   3   3  11       19.72       18.84      8.80 o 
   4   3  11       48.05       47.00      8.79 o 
   5   3  11      147.34      138.44     11.03 o 
  -8   4  11       90.74       87.72     14.94 o 
  -7   4  11      307.03      302.64     13.39 o 
  -6   4  11        0.19        1.11      9.87 o 
  -5   4  11      115.41      118.42     10.07 o 
  -4   4  11      382.25      378.67     10.22 o 
  -3   4  11      219.95      229.29      9.86 o 
  -2   4  11      662.35      702.18     11.45 o 
  -1   4  11        4.54        9.56      7.90 o 
   0   4  11       81.23       82.74      8.29 o 
   1   4  11       96.67       90.71      9.02 o 
   2   4  11       36.59       31.94      8.99 o 
   3   4  11      229.60      222.95      9.71 o 
   4   4  11      758.27      757.88     26.07 o 
   5   4  11        0.45        4.36      9.58 o 
  -8   5  11      262.57      252.21     19.65 o 
  -7   5  11      202.50      212.68     14.42 o 
  -6   5  11      125.04      130.05     11.10 o 
  -5   5  11      503.13      478.90     12.05 o 
  -4   5  11      260.17      254.07     10.66 o 
  -3   5  11      551.02      568.63     10.68 o 
  -2   5  11       67.32       70.52      8.34 o 
  -1   5  11        0.76        2.37      8.85 o 
   0   5  11      595.60      604.56     10.63 o 
   1   5  11       30.79       31.41      9.05 o 
   2   5  11        0.02       -1.97      7.76 o 
   3   5  11        8.37        7.77      9.08 o 
   4   5  11      146.21      145.06     10.61 o 
   5   5  11      228.64      180.72     10.62 o 
  -8   6  11        2.66        0.86     12.24 o 
  -7   6  11      283.09      253.71     12.83 o 
  -6   6  11       44.70       42.16     10.27 o 
  -5   6  11      298.31      328.03     13.28 o 
  -4   6  11      147.00      130.51     10.34 o 
  -3   6  11       23.43       25.00      9.24 o 
  -2   6  11      189.23      199.14      9.50 o 
  -1   6  11       43.00       50.75      7.75 o 
   0   6  11       24.88       38.63      8.11 o 
   1   6  11       49.92       56.34      8.73 o 
   2   6  11        2.78        4.65      9.02 o 
   3   6  11       13.25        9.31      8.97 o 
   4   6  11       47.39       47.41     10.58 o 
   5   6  11        0.54        7.49     10.44 o 
  -8   7  11       33.82       28.95     13.62 o 
  -7   7  11      255.36      269.36     14.49 o 
  -6   7  11      156.09      139.97     12.45 o 
  -5   7  11      288.09      264.05     10.70 o 
  -4   7  11      223.45      223.44     10.46 o 
  -3   7  11      458.87      489.92     12.00 o 
  -2   7  11        0.16        2.35      8.42 o 
  -1   7  11      138.06      135.54      8.45 o 
   0   7  11        4.88        0.83      8.92 o 
   1   7  11       48.10       53.00      8.39 o 
   2   7  11      234.44      228.31     10.07 o 
   3   7  11        1.44        3.34      9.18 o 
   4   7  11      274.00      237.76     10.35 o 
  -8   8  11      107.18      109.50     12.89 o 
  -7   8  11        5.76        4.62     12.01 o 
  -6   8  11       89.93       86.02     13.07 o 
  -5   8  11      234.79      242.30     13.03 o 
  -4   8  11      382.38      372.58     11.39 o 
  -3   8  11      142.88      170.68      9.39 o 
  -2   8  11       30.93       32.92      8.27 o 
  -1   8  11        3.04        3.57      7.89 o 
   0   8  11        8.03        3.06      8.99 o 
   1   8  11        2.10        1.16      7.81 o 
   2   8  11       89.93       88.71      8.98 o 
   3   8  11      142.50      140.15     10.11 o 
   4   8  11       24.28       25.90      9.53 o 
  -7   9  11       92.53       93.04     11.87 o 
  -6   9  11       49.08       46.10     11.99 o 
  -5   9  11      212.42      213.25     11.59 o 
  -4   9  11     1100.59     1088.64     16.46 o 
  -3   9  11       26.04       38.76     10.14 o 
  -2   9  11      435.47      458.26     11.54 o 
  -1   9  11       31.46       35.08      9.26 o 
   0   9  11       19.23       26.84      8.40 o 
   1   9  11      309.06      318.72     10.22 o 
   2   9  11      297.47      298.29      9.71 o 
   3   9  11       33.68       33.55      9.37 o 
   4   9  11        0.26        7.54     10.14 o 
  -7  10  11        4.93        3.71     11.93 o 
  -6  10  11      398.79      381.69     12.99 o 
  -5  10  11       67.67       84.14     11.65 o 
  -4  10  11      623.69      603.70     12.07 o 
  -3  10  11      503.26      496.43     10.69 o 
  -2  10  11       12.55       17.80      8.08 o 
  -1  10  11       86.31       81.55      9.65 o 
   0  10  11      184.11      210.21      9.75 o 
   1  10  11        0.24       -0.16      8.25 o 
   2  10  11      556.66      603.95     19.31 o 
   3  10  11       32.22       36.68      9.06 o 
   4  10  11       38.31       42.52     11.00 o 
  -7  11  11        8.18        8.24     13.36 o 
  -6  11  11      180.37      187.57     11.87 o 
  -5  11  11      358.31      338.32     13.92 o 
  -4  11  11      109.08      116.54      9.20 o 
  -3  11  11      232.05      229.97     10.57 o 
  -2  11  11       22.62       30.28      9.04 o 
  -1  11  11      131.02      136.52      9.25 o 
   0  11  11       71.92       76.51      9.76 o 
   1  11  11      790.40      830.58     12.95 o 
   2  11  11        6.77       11.21      8.82 o 
   3  11  11      529.97      543.57     21.22 o 
   4  11  11      264.76      262.38     12.33 o 
  -7  12  11        0.12        1.78     11.69 o 
  -6  12  11       47.80       49.38     12.21 o 
  -5  12  11       29.14       28.02     10.43 o 
  -4  12  11        2.76        2.02      9.57 o 
  -3  12  11        0.77        5.11      9.84 o 
  -2  12  11       30.78       30.59      9.74 o 
  -1  12  11       34.06       29.82      8.73 o 
   0  12  11       48.04       60.24      9.04 o 
   1  12  11        6.22        3.24      8.69 o 
   2  12  11       84.90      100.44     10.18 o 
   3  12  11      219.81      227.70     11.68 o 
   4  12  11       48.82       35.67     10.82 o 
  -7  13  11       14.04        9.75     11.29 o 
  -6  13  11      391.99      361.41     20.97 o 
  -5  13  11        9.99       11.71     11.72 o 
  -4  13  11       61.35       61.57     11.25 o 
  -3  13  11      108.13      115.75      9.39 o 
  -2  13  11      371.92      364.94     10.83 o 
  -1  13  11       10.82       14.32      8.65 o 
   0  13  11      478.76      462.26     12.70 o 
   1  13  11      135.78      134.48     10.31 o 
   2  13  11       49.14       57.10      9.43 o 
   3  13  11      138.99      139.67     10.43 o 
  -6  14  11       19.83       25.09     11.70 o 
  -5  14  11      104.86       95.20     11.70 o 
  -4  14  11      105.30       90.29     11.00 o 
  -3  14  11      174.52      190.32     10.49 o 
  -2  14  11        3.39        6.24      8.62 o 
  -1  14  11      452.53      451.72     15.57 o 
   0  14  11      108.73      111.73     10.44 o 
   1  14  11      252.81      279.85     11.69 o 
   2  14  11      241.27      225.25     10.69 o 
   3  14  11       79.17       70.42     11.34 o 
  -6  15  11      145.94      119.82     13.32 o 
  -5  15  11      260.92      245.98     13.35 o 
  -4  15  11      127.21      119.23      9.88 o 
  -3  15  11      189.26      203.73     11.20 o 
  -2  15  11        4.15       16.30      9.94 o 
  -1  15  11      299.92      309.03     10.72 o 
   0  15  11       60.56       56.76     10.37 o 
   1  15  11       43.80       40.42     10.35 o 
   2  15  11        8.72       12.65     11.39 o 
   3  15  11       10.57        8.52     11.75 o 
  -5  16  11       60.87       47.36     11.78 o 
  -4  16  11       97.64       93.07     10.39 o 
  -3  16  11       66.50       73.65     10.33 o 
  -2  16  11      356.59      356.39     11.46 o 
  -1  16  11        0.17        2.65      9.09 o 
   0  16  11      278.49      235.22     10.34 o 
   1  16  11        2.22        9.25      9.61 o 
   2  16  11       40.65       30.71     11.00 o 
  -5  17  11        5.60        6.09     11.49 o 
  -4  17  11       10.90        6.16      9.87 o 
  -3  17  11      571.87      553.07     22.21 o 
  -2  17  11       30.43       35.29     10.29 o 
  -1  17  11       64.69       48.88     10.22 o 
   0  17  11       86.92       89.49     10.66 o 
   1  17  11      128.22       98.76     10.08 o 
   2  17  11      116.99      114.70     11.34 o 
  -4  18  11       31.67       25.23     11.36 o 
  -3  18  11        2.74        5.45     10.62 o 
  -2  18  11       18.59       23.01      9.57 o 
  -1  18  11      110.46      113.55     10.64 o 
   0  18  11      120.38      120.93     11.55 o 
   1  18  11        0.37        0.49     10.39 o 
  -3  19  11       64.70       61.47     11.30 o 
  -2  19  11       21.96       16.73     10.60 o 
  -1  19  11       36.58       38.57     11.19 o 
   0  19  11        3.06        7.17     10.04 o 
  -2  20  11       37.72       37.92     10.79 o 
  -1  20  11      100.33      117.89     11.64 o 
  -7   0  12      606.42      492.55     43.87 o 
  -6   0  12      349.34      343.07     18.61 o 
  -5   0  12       26.28       33.60     16.44 o 
  -4   0  12        6.19        1.16     12.48 o 
  -3   0  12      149.84      172.19     13.96 o 
  -2   0  12        3.52        5.89     14.09 o 
  -1   0  12      713.22      739.16     17.74 o 
   0   0  12       93.18       96.67     12.35 o 
   1   0  12      132.55      126.42     11.16 o 
   2   0  12      209.85      225.35     14.82 o 
   3   0  12      380.62      330.90     14.73 o 
  -7   1  12        5.20       -1.51     13.01 o 
  -6   1  12        2.13        1.59     11.63 o 
  -5   1  12      120.33      124.81     11.18 o 
  -4   1  12       10.51       11.54      9.47 o 
  -3   1  12        4.98       12.87      8.91 o 
  -2   1  12       14.82       21.57     10.04 o 
  -1   1  12        2.31        8.87      8.46 o 
   0   1  12      365.55      366.88     10.38 o 
   1   1  12       15.27       13.80      8.97 o 
   2   1  12      107.73      118.15     11.00 o 
   3   1  12        0.00        3.37      9.13 o 
  -7   2  12      238.64      182.06     13.39 o 
  -6   2  12        1.69        9.46     12.23 o 
  -5   2  12        7.85        9.65     10.81 o 
  -4   2  12      134.84      138.93     10.27 o 
  -3   2  12      190.30      185.73      9.33 o 
  -2   2  12     1427.71     1503.33     34.05 o 
  -1   2  12        9.94       14.09      8.57 o 
   0   2  12      325.34      345.76     10.08 o 
   1   2  12       24.98       22.82      8.50 o 
   2   2  12      150.38      158.24     10.16 o 
   3   2  12        0.04        1.93      9.58 o 
  -7   3  12      199.37      169.12     21.17 o 
  -6   3  12      166.73      167.58     12.53 o 
  -5   3  12      278.80      295.24     12.80 o 
  -4   3  12        1.04       -1.64      9.59 o 
  -3   3  12      260.07      267.77     10.12 o 
  -2   3  12       58.50       74.21      9.18 o 
  -1   3  12      528.46      556.14     12.71 o 
   0   3  12        7.39       10.50      8.87 o 
   1   3  12      106.97      121.81     10.85 o 
   2   3  12      346.38      353.97     14.47 o 
   3   3  12      171.94      170.03     10.88 o 
  -7   4  12       59.71       66.93     12.38 o 
  -6   4  12      344.47      310.49     14.00 o 
  -5   4  12      784.48      845.82     21.57 o 
  -4   4  12      184.95      173.27     10.01 o 
  -3   4  12       18.75       18.73      9.77 o 
  -2   4  12       83.27       83.72      9.44 o 
  -1   4  12       59.88       60.73      9.23 o 
   0   4  12       19.52       30.29      9.66 o 
   1   4  12        1.59       -5.44      9.70 o 
   2   4  12        4.25        1.41      8.64 o 
   3   4  12       38.82       34.87      9.64 o 
  -7   5  12        2.74       10.73     11.86 o 
  -6   5  12        1.67        6.69     11.32 o 
  -5   5  12       63.63       54.74     11.45 o 
  -4   5  12      193.17      205.20     11.23 o 
  -3   5  12      415.82      396.02     12.88 o 
  -2   5  12      123.64      108.26     10.02 o 
  -1   5  12       22.35       24.52      9.99 o 
   0   5  12       75.86       67.30      9.58 o 
   1   5  12       59.18       61.55      8.77 o 
   2   5  12       86.07       88.54     10.29 o 
   3   5  12       42.10       35.54      9.55 o 
  -7   6  12      298.73      248.06     14.74 o 
  -6   6  12       48.72       54.03     12.84 o 
  -5   6  12        6.08        1.11     11.29 o 
  -4   6  12       16.53       18.81     10.97 o 
  -3   6  12      142.97      145.26     10.53 o 
  -2   6  12      161.37      162.28      9.90 o 
  -1   6  12        2.33       12.21      8.44 o 
   0   6  12        0.55        5.44      9.85 o 
   1   6  12      167.67      175.40      9.88 o 
   2   6  12       83.22       75.55     10.20 o 
   3   6  12      144.07      140.82     11.90 o 
  -7   7  12       24.09       22.95     14.01 o 
  -6   7  12      146.07      125.10     14.17 o 
  -5   7  12       21.19       30.72     10.23 o 
  -4   7  12      145.08      142.60      9.77 o 
  -3   7  12       55.10       55.46     10.26 o 
  -2   7  12       75.67       79.72      9.07 o 
  -1   7  12      224.77      240.37     11.17 o 
   0   7  12      165.00      171.07     10.31 o 
   1   7  12      208.43      188.89      9.63 o 
   2   7  12       12.57       14.96      8.46 o 
   3   7  12       75.55       66.31     10.48 o 
  -6   8  12      330.67      317.94     25.29 o 
  -5   8  12       30.98       45.30     13.78 o 
  -4   8  12      167.31      155.81     11.36 o 
  -3   8  12     1038.56     1046.70     15.39 o 
  -2   8  12        0.03        6.90      9.74 o 
  -1   8  12        9.59        4.10      8.76 o 
   0   8  12      105.50      115.23      9.39 o 
   1   8  12      143.79      151.72      9.29 o 
   2   8  12       99.26      103.76     10.08 o 
   3   8  12        3.41        2.85      9.87 o 
  -6   9  12        5.54        9.16     12.53 o 
  -5   9  12      328.15      339.37     12.85 o 
  -4   9  12       14.48       11.22     10.57 o 
  -3   9  12      168.95      148.56     11.73 o 
  -2   9  12        1.20        3.34      9.31 o 
  -1   9  12       16.38       17.00      9.36 o 
   0   9  12        0.16       -0.84      9.16 o 
   1   9  12       17.01       14.07      8.97 o 
   2   9  12        7.94        4.70      8.93 o 
   3   9  12      207.65      164.63      9.73 o 
  -6  10  12        1.55       -0.40     12.51 o 
  -5  10  12       32.20       46.38     12.14 o 
  -4  10  12      166.49      159.89     10.93 o 
  -3  10  12      261.24      265.38     11.52 o 
  -2  10  12        2.61        7.36     10.50 o 
  -1  10  12       29.35       38.61     10.18 o 
   0  10  12      127.50      120.38      9.51 o 
   1  10  12        1.48        2.79      8.47 o 
   2  10  12       70.80       73.01      9.59 o 
  -6  11  12       17.32       21.38     11.87 o 
  -5  11  12      183.62      193.13     13.34 o 
  -4  11  12      324.10      299.90     15.17 o 
  -3  11  12       46.20       34.55      9.85 o 
  -2  11  12      271.17      266.13     15.59 o 
  -1  11  12       24.23       25.01      9.71 o 
   0  11  12      235.66      245.89     10.80 o 
   1  11  12       35.67       27.63     10.07 o 
   2  11  12       12.93       17.48     10.40 o 
  -5  12  12        0.86        6.71     11.49 o 
  -4  12  12      323.05      292.18     12.20 o 
  -3  12  12       45.87       48.24      9.88 o 
  -2  12  12       12.65       11.06      9.45 o 
  -1  12  12      129.54      127.79     10.71 o 
   0  12  12      191.81      185.67     10.87 o 
   1  12  12      122.12      122.94     10.46 o 
   2  12  12      491.80      436.10     17.10 o 
  -5  13  12      506.40      398.52     14.08 o 
  -4  13  12       26.05       22.27     10.23 o 
  -3  13  12        3.01        6.31     11.56 o 
  -2  13  12        3.55        2.47      9.46 o 
  -1  13  12       10.69       14.16     10.78 o 
   0  13  12      170.05      151.73     10.62 o 
   1  13  12      238.25      206.93     11.82 o 
  -4  14  12       51.23       55.09     11.20 o 
  -3  14  12       68.31       63.67     10.38 o 
  -2  14  12      453.42      433.27     19.39 o 
  -1  14  12       43.38       39.83      9.86 o 
   0  14  12      128.68      111.42     10.34 o 
   1  14  12       15.29       23.29     10.58 o 
  -4  15  12       47.02       36.52     10.62 o 
  -3  15  12       40.38       30.99      9.98 o 
  -2  15  12       40.42       29.89      9.99 o 
  -1  15  12      266.97      265.18     12.08 o 
   0  15  12        3.78        7.13      9.95 o 
  -3  16  12        2.95        0.18     11.21 o 
  -2  16  12      162.94      159.19     11.32 o 
  -1  16  12        0.09        2.62     11.09 o 
  -5   1  13       57.49       51.29     10.30 o 
  -4   1  13        3.91        1.16     10.59 o 
  -3   1  13      336.22      333.55     11.02 o 
  -2   1  13        3.10        8.86      9.63 o 
  -1   1  13       28.82       33.35      9.34 o 
   0   1  13       44.81       38.27      9.68 o 
   1   1  13      692.24      674.03     37.98 o 
   2   1  13        1.80        3.44      8.99 o 
  -5   2  13        6.08       12.03     11.32 o 
  -4   2  13      308.67      306.57     16.46 o 
  -3   2  13      191.55      201.06     11.24 o 
  -2   2  13       62.09       58.21      9.11 o 
  -1   2  13        8.56       20.94      9.30 o 
   0   2  13      115.66      109.27     11.03 o 
   1   2  13      116.63      101.62     10.45 o 
  -5   3  13        0.61       -0.54     11.11 o 
  -4   3  13       61.93       63.87     12.03 o 
  -3   3  13        1.20        6.85     11.49 o 
  -2   3  13      195.74      203.17     10.91 o 
  -1   3  13      553.80      550.91     24.45 o 
   0   3  13       73.83       64.00      9.36 o 
   1   3  13        1.68        3.94      9.83 o 
  -5   4  13       43.52       40.13     10.04 o 
  -4   4  13       47.70       43.35     11.69 o 
  -3   4  13       72.57       56.00     10.82 o 
  -2   4  13      603.99      567.58     17.61 o 
  -1   4  13        7.14        2.23     10.40 o 
   0   4  13      234.57      209.08     10.44 o 
   1   4  13        1.93        2.87     10.00 o 
  -5   5  13       63.01       55.79     11.50 o 
  -4   5  13       90.13       67.82     10.86 o 
  -3   5  13      114.67      112.91     10.96 o 
  -2   5  13        6.06        3.81      9.23 o 
  -1   5  13       37.03       33.84      9.84 o 
   0   5  13        0.78        6.25      9.11 o 
   1   5  13      161.52      152.92     10.93 o 
  -5   6  13       24.06       26.32     11.29 o 
  -4   6  13        2.30        5.27     11.63 o 
  -3   6  13        4.81        1.12     10.28 o 
  -2   6  13       14.99       12.35     10.61 o 
  -1   6  13        0.63        1.90      9.84 o 
   0   6  13        2.37       -2.11      9.78 o 
   1   6  13        0.08       -1.37      9.74 o 
  -5   7  13       17.16        8.06     12.78 o 
  -4   7  13       15.40       18.99     10.11 o 
  -3   7  13        3.10        6.40      9.06 o 
  -2   7  13        6.44        7.03      9.04 o 
  -1   7  13        7.93        9.40     11.15 o 
   0   7  13       55.59       60.01     10.00 o 
   1   7  13       83.63       68.36     10.47 o 
  -4   8  13       11.78        8.28     10.60 o 
  -3   8  13        3.70        7.60     10.47 o 
  -2   8  13       17.43       18.71     10.37 o 
  -1   8  13        0.05        3.88      9.62 o 
   0   8  13       15.86       15.47      9.95 o 
  -4   9  13      302.11      291.52     11.98 o 
  -3   9  13       16.22       21.03     10.87 o 
  -2   9  13      154.96      138.11     10.60 o 
  -1   9  13       10.62       16.51     10.20 o 
   0   9  13        4.48        5.17     11.56 o 
  -3  10  13      270.62      253.82     12.45 o 
  -2  10  13        3.53        9.09     10.33 o 
  -1  10  13       11.94       10.25      9.50 o 
  -2  11  13       55.01       45.98     10.32 o 
  -1  11  13      119.94       90.86     11.60 o 
                                                 
